# Supplementary material for: Fibronectin type III domain-containing 4 promotes the migration and differentiation of bovine skeletal muscle-derived satellite cells via focal adhesion kinase
Source: Cell Adh Migr. 2020 Sep 3;14(1):153–64. doi: 10.1080/19336918.2020.1810508 (PMC7513858; doi:10.1080/19336918.2020.1810508)
Supplement: Supplemental Material [file KCAM_A_1810508_SM5145.xlsx]

## Sheet: R20180500632_F_1
ProteinID	ProteinName	BP	MF	CC	GO_Term
A0A140T897	Serum albumin	cellular response to starvation [GO:0009267];hemolysis by symbiont of host erythrocytes [GO:0019836];maintenance of mitochondrion location [GO:0051659];negative regulation of apoptotic process [GO:0043066]	chaperone binding [GO:0051087];DNA binding [GO:0003677];fatty acid binding [GO:0005504];identical protein binding [GO:0042802];oxygen binding [GO:0019825];pyridoxal phosphate binding [GO:0030170];toxic substance binding [GO:0015643]	endoplasmic reticulum [GO:0005783];extracellular exosome [GO:0070062];Golgi apparatus [GO:0005794];myelin sheath [GO:0043209];protein-containing complex [GO:0032991]	cellular response to starvation [GO:0009267];hemolysis by symbiont of host erythrocytes [GO:0019836];maintenance of mitochondrion location [GO:0051659];negative regulation of apoptotic process [GO:0043066];chaperone binding [GO:0051087];DNA binding [GO:0003677];fatty acid binding [GO:0005504];identical protein binding [GO:0042802];oxygen binding [GO:0019825];pyridoxal phosphate binding [GO:003017…
Q0VCX2	Endoplasmic reticulum chaperone BiP	maintenance of protein localization in endoplasmic reticulum [GO:0035437];negative regulation of IRE1-mediated unfolded protein response [GO:1903895];negative regulation of protein homodimerization activity [GO:0090074];positive regulation of cell migration [GO:0030335]	ATP binding [GO:0005524];ATPase activity [GO:0016887]	endoplasmic reticulum lumen [GO:0005788]	maintenance of protein localization in endoplasmic reticulum [GO:0035437];negative regulation of IRE1-mediated unfolded protein response [GO:1903895];negative regulation of protein homodimerization activity [GO:0090074];positive regulation of cell migration [GO:0030335];ATP binding [GO:0005524];ATPase activity [GO:0016887];endoplasmic reticulum lumen [GO:0005788]
Q3ZCH0	Stress-70 protein, mitochondrial	erythrocyte differentiation [GO:0030218];iron-sulfur cluster assembly [GO:0016226];negative regulation of erythrocyte differentiation [GO:0045647];negative regulation of hematopoietic stem cell differentiation [GO:1902037];negative regulation of hemopoiesis [GO:1903707];protein export from nucleus [GO:0006611];protein folding [GO:0006457];regulation of erythrocyte differentiation [GO:0045646]	ATP binding [GO:0005524];ubiquitin protein ligase binding [GO:0031625];unfolded protein binding [GO:0051082]	mitochondrial nucleoid [GO:0042645];mitochondrion [GO:0005739];myelin sheath [GO:0043209];nucleolus [GO:0005730]	erythrocyte differentiation [GO:0030218];iron-sulfur cluster assembly [GO:0016226];negative regulation of erythrocyte differentiation [GO:0045647];negative regulation of hematopoietic stem cell differentiation [GO:1902037];negative regulation of hemopoiesis [GO:1903707];protein export from nucleus [GO:0006611];protein folding [GO:0006457];regulation of erythrocyte differentiation [GO:0045646];ATP…
A4FV94	KRT6A protein		structural molecule activity [GO:0005198]	keratin filament [GO:0045095]	structural molecule activity [GO:0005198];keratin filament [GO:0045095]
P19120	Heat shock cognate 71 kDa protein	ATP metabolic process [GO:0046034];chaperone cofactor-dependent protein refolding [GO:0051085];clathrin coat disassembly [GO:0072318];late endosomal microautophagy [GO:0061738];mRNA processing [GO:0006397];negative regulation of supramolecular fiber organization [GO:1902904];negative regulation of transcription, DNA-templated [GO:0045892];positive regulation by host of viral genome replication [G…	ATP binding [GO:0005524];ATPase activity, coupled [GO:0042623];C3HC4-type RING finger domain binding [GO:0055131];chaperone binding [GO:0051087];G-protein coupled receptor binding [GO:0001664];heat shock protein binding [GO:0031072];phosphatidylserine binding [GO:0001786];protein binding, bridging [GO:0030674];ubiquitin protein ligase binding [GO:0031625];unfolded protein binding [GO:0051082]	chaperone complex [GO:0101031];cytosol [GO:0005829];extracellular exosome [GO:0070062];late endosome [GO:0005770];melanosome [GO:0042470];myelin sheath [GO:0043209];nucleolus [GO:0005730];nucleus [GO:0005634];plasma membrane [GO:0005886];Prp19 complex [GO:0000974];ribonucleoprotein complex [GO:1990904];spliceosomal complex [GO:0005681];ubiquitin ligase complex [GO:0000151]	ATP metabolic process [GO:0046034];chaperone cofactor-dependent protein refolding [GO:0051085];clathrin coat disassembly [GO:0072318];late endosomal microautophagy [GO:0061738];mRNA processing [GO:0006397];negative regulation of supramolecular fiber organization [GO:1902904];negative regulation of transcription, DNA-templated [GO:0045892];positive regulation by host of viral genome replication [G…
F1MUY2	Uncharacterized protein		structural molecule activity [GO:0005198]	keratin filament [GO:0045095]	structural molecule activity [GO:0005198];keratin filament [GO:0045095]
E1BB38	Signal recognition particle subunit SRP72	response to drug [GO:0042493];SRP-dependent cotranslational protein targeting to membrane, translocation [GO:0006616]	7S RNA binding [GO:0008312];ribosome binding [GO:0043022];signal recognition particle binding [GO:0005047];TPR domain binding [GO:0030911]	endoplasmic reticulum [GO:0005783];signal recognition particle, endoplasmic reticulum targeting [GO:0005786]	response to drug [GO:0042493];SRP-dependent cotranslational protein targeting to membrane, translocation [GO:0006616];7S RNA binding [GO:0008312];ribosome binding [GO:0043022];signal recognition particle binding [GO:0005047];TPR domain binding [GO:0030911];endoplasmic reticulum [GO:0005783];signal recognition particle, endoplasmic reticulum targeting [GO:0005786]
A4IFP2	KRT4 protein	cytoskeleton organization [GO:0007010];epithelial cell differentiation [GO:0030855];negative regulation of epithelial cell proliferation [GO:0050680]	structural molecule activity [GO:0005198]	cell surface [GO:0009986];keratin filament [GO:0045095]	cytoskeleton organization [GO:0007010];epithelial cell differentiation [GO:0030855];negative regulation of epithelial cell proliferation [GO:0050680];structural molecule activity [GO:0005198];cell surface [GO:0009986];keratin filament [GO:0045095]
Q7SIH1	Alpha-2-macroglobulin	negative regulation of complement activation, lectin pathway [GO:0001869];stem cell differentiation [GO:0048863]	calcium-dependent protein binding [GO:0048306];interleukin-1 binding [GO:0019966];interleukin-8 binding [GO:0019959];protease binding [GO:0002020];serine-type endopeptidase inhibitor activity [GO:0004867];signaling receptor binding [GO:0005102];tumor necrosis factor binding [GO:0043120]	extracellular space [GO:0005615]	negative regulation of complement activation, lectin pathway [GO:0001869];stem cell differentiation [GO:0048863];calcium-dependent protein binding [GO:0048306];interleukin-1 binding [GO:0019966];interleukin-8 binding [GO:0019959];protease binding [GO:0002020];serine-type endopeptidase inhibitor activity [GO:0004867];signaling receptor binding [GO:0005102];tumor necrosis factor binding [GO:0043120…
P02663	Alpha-S2-casein	defense response to bacterium [GO:0042742];response to 11-deoxycorticosterone [GO:1903496];response to dehydroepiandrosterone [GO:1903494];response to estradiol [GO:0032355];response to growth hormone [GO:0060416];response to progesterone [GO:0032570]	protein homodimerization activity [GO:0042803];zymogen binding [GO:0035375]	extracellular space [GO:0005615];Golgi apparatus [GO:0005794];Golgi lumen [GO:0005796]	defense response to bacterium [GO:0042742];response to 11-deoxycorticosterone [GO:1903496];response to dehydroepiandrosterone [GO:1903494];response to estradiol [GO:0032355];response to growth hormone [GO:0060416];response to progesterone [GO:0032570];protein homodimerization activity [GO:0042803];zymogen binding [GO:0035375];extracellular space [GO:0005615];Golgi apparatus [GO:0005794];Golgi lum…
Q27965	Heat shock 70 kDa protein 1B	positive regulation of microtubule nucleation [GO:0090063];protein refolding [GO:0042026];regulation of mitotic spindle assembly [GO:1901673]	ATP binding [GO:0005524]	centrosome [GO:0005813];cytoplasm [GO:0005737]	positive regulation of microtubule nucleation [GO:0090063];protein refolding [GO:0042026];regulation of mitotic spindle assembly [GO:1901673];ATP binding [GO:0005524];centrosome [GO:0005813];cytoplasm [GO:0005737]
Q17QL7	KRT15 protein		scaffold protein binding [GO:0097110];structural molecule activity [GO:0005198]	intermediate filament [GO:0005882]	scaffold protein binding [GO:0097110];structural molecule activity [GO:0005198];intermediate filament [GO:0005882]
A7E3V3	MICOS complex subunit MIC60			integral component of membrane [GO:0016021];mitochondrial inner membrane [GO:0005743]	integral component of membrane [GO:0016021];mitochondrial inner membrane [GO:0005743]
E1BDG9	10-formyltetrahydrofolate dehydrogenase	10-formyltetrahydrofolate catabolic process [GO:0009258];biosynthetic process [GO:0009058];one-carbon metabolic process [GO:0006730]	aldehyde dehydrogenase (NAD) activity [GO:0004029];formyltetrahydrofolate dehydrogenase activity [GO:0016155];hydroxymethyl-, formyl- and related transferase activity [GO:0016742]	mitochondrion [GO:0005739];nucleus [GO:0005634]	10-formyltetrahydrofolate catabolic process [GO:0009258];biosynthetic process [GO:0009058];one-carbon metabolic process [GO:0006730];aldehyde dehydrogenase (NAD) activity [GO:0004029];formyltetrahydrofolate dehydrogenase activity [GO:0016155];hydroxymethyl-, formyl- and related transferase activity [GO:0016742];mitochondrion [GO:0005739];nucleus [GO:0005634]
Q3ZBV8	Threonine--tRNA ligase, cytoplasmic	threonyl-tRNA aminoacylation [GO:0006435]	ATP binding [GO:0005524];threonine-tRNA ligase activity [GO:0004829]	actin cytoskeleton [GO:0015629];cytoplasm [GO:0005737];cytosol [GO:0005829]	threonyl-tRNA aminoacylation [GO:0006435];ATP binding [GO:0005524];threonine-tRNA ligase activity [GO:0004829];actin cytoskeleton [GO:0015629];cytoplasm [GO:0005737];cytosol [GO:0005829]
Q3SYU2	Elongation factor 2	hematopoietic progenitor cell differentiation [GO:0002244];positive regulation of translation [GO:0045727]	GTP binding [GO:0005525];GTPase activity [GO:0003924];protein kinase binding [GO:0019901];translation elongation factor activity [GO:0003746]	aggresome [GO:0016235];cytoplasm [GO:0005737];cytosol [GO:0005829];nucleus [GO:0005634];plasma membrane [GO:0005886];polysome [GO:0005844]	hematopoietic progenitor cell differentiation [GO:0002244];positive regulation of translation [GO:0045727];GTP binding [GO:0005525];GTPase activity [GO:0003924];protein kinase binding [GO:0019901];translation elongation factor activity [GO:0003746];aggresome [GO:0016235];cytoplasm [GO:0005737];cytosol [GO:0005829];nucleus [GO:0005634];plasma membrane [GO:0005886];polysome [GO:0005844]
E1BKT9	Desmoplakin	adherens junction organization [GO:0034332];bundle of His cell-Purkinje myocyte adhesion involved in cell communication [GO:0086073];desmosome organization [GO:0002934];intermediate filament organization [GO:0045109];keratinocyte differentiation [GO:0030216];peptide cross-linking [GO:0018149];protein localization to adherens junction [GO:0071896];regulation of heart rate by cardiac conduction [GO…	cell adhesion molecule binding [GO:0050839];protein binding, bridging [GO:0030674];protein kinase C binding [GO:0005080];scaffold protein binding [GO:0097110];structural molecule activity [GO:0005198]	basolateral plasma membrane [GO:0016323];cornified envelope [GO:0001533];desmosome [GO:0030057];intercalated disc [GO:0014704];intermediate filament [GO:0005882]	adherens junction organization [GO:0034332];bundle of His cell-Purkinje myocyte adhesion involved in cell communication [GO:0086073];desmosome organization [GO:0002934];intermediate filament organization [GO:0045109];keratinocyte differentiation [GO:0030216];peptide cross-linking [GO:0018149];protein localization to adherens junction [GO:0071896];regulation of heart rate by cardiac conduction [GO…
P0CB32	Heat shock 70 kDa protein 1-like	binding of sperm to zona pellucida [GO:0007339];positive regulation of protein targeting to mitochondrion [GO:1903955];protein refolding [GO:0042026]	ATP binding [GO:0005524];heat shock protein binding [GO:0031072];ubiquitin protein ligase binding [GO:0031625];unfolded protein binding [GO:0051082]	cell body [GO:0044297];COP9 signalosome [GO:0008180];cytosol [GO:0005829];zona pellucida receptor complex [GO:0002199]	binding of sperm to zona pellucida [GO:0007339];positive regulation of protein targeting to mitochondrion [GO:1903955];protein refolding [GO:0042026];ATP binding [GO:0005524];heat shock protein binding [GO:0031072];ubiquitin protein ligase binding [GO:0031625];unfolded protein binding [GO:0051082];cell body [GO:0044297];COP9 signalosome [GO:0008180];cytosol [GO:0005829];zona pellucida receptor co…
Q8SPJ1	Junction plakoglobin	adherens junction assembly [GO:0034333];bundle of His cell-Purkinje myocyte adhesion involved in cell communication [GO:0086073];cell migration [GO:0016477];cellular response to indole-3-methanol [GO:0071681];desmosome assembly [GO:0002159];detection of mechanical stimulus [GO:0050982];endothelial cell-cell adhesion [GO:0071603];negative regulation of blood vessel endothelial cell migration [GO:0…	alpha-catenin binding [GO:0045294];cadherin binding [GO:0045296];protein homodimerization activity [GO:0042803];protein phosphatase binding [GO:0019903];signal transducer activity [GO:0004871];structural molecule activity [GO:0005198];transcription coactivator activity [GO:0003713]	catenin complex [GO:0016342];cell-cell adherens junction [GO:0005913];cytoplasmic side of plasma membrane [GO:0009898];cytoskeleton [GO:0005856];cytosol [GO:0005829];desmosome [GO:0030057];gamma-catenin-TCF7L2 complex [GO:0071665];intercalated disc [GO:0014704];intermediate filament [GO:0005882];nucleus [GO:0005634];protein-DNA complex [GO:0032993];Z disc [GO:0030018];zonula adherens [GO:0005915]	adherens junction assembly [GO:0034333];bundle of His cell-Purkinje myocyte adhesion involved in cell communication [GO:0086073];cell migration [GO:0016477];cellular response to indole-3-methanol [GO:0071681];desmosome assembly [GO:0002159];detection of mechanical stimulus [GO:0050982];endothelial cell-cell adhesion [GO:0071603];negative regulation of blood vessel endothelial cell migration [GO:0…
B0JYN6	Alpha-2-HS-glycoprotein	acute-phase response [GO:0006953];negative regulation of bone mineralization [GO:0030502];ossification [GO:0001503];positive regulation of phagocytosis [GO:0050766];regulation of inflammatory response [GO:0050727]	cysteine-type endopeptidase inhibitor activity [GO:0004869]	extracellular membrane-bounded organelle [GO:0065010];extracellular space [GO:0005615];Golgi apparatus [GO:0005794];plasma membrane [GO:0005886];vesicle [GO:0031982]	acute-phase response [GO:0006953];negative regulation of bone mineralization [GO:0030502];ossification [GO:0001503];positive regulation of phagocytosis [GO:0050766];regulation of inflammatory response [GO:0050727];cysteine-type endopeptidase inhibitor activity [GO:0004869];extracellular membrane-bounded organelle [GO:0065010];extracellular space [GO:0005615];Golgi apparatus [GO:0005794];plasma me…
E1BIL2	Uncharacterized protein		structural molecule activity [GO:0005198]	keratin filament [GO:0045095]	structural molecule activity [GO:0005198];keratin filament [GO:0045095]
Q95M18	Endoplasmin	actin rod assembly [GO:0031247];cellular response to ATP [GO:0071318];negative regulation of apoptotic process [GO:0043066];protein folding [GO:0006457];regulation of phosphoprotein phosphatase activity [GO:0043666];response to hypoxia [GO:0001666];retrograde protein transport, ER to cytosol [GO:0030970];ubiquitin-dependent ERAD pathway [GO:0030433]	ATP binding [GO:0005524];low-density lipoprotein particle receptor binding [GO:0050750];protein phosphatase binding [GO:0019903];RNA binding [GO:0003723];unfolded protein binding [GO:0051082]	cytosol [GO:0005829];endoplasmic reticulum [GO:0005783];endoplasmic reticulum chaperone complex [GO:0034663];endoplasmic reticulum lumen [GO:0005788];endoplasmic reticulum membrane [GO:0005789];melanosome [GO:0042470];midbody [GO:0030496];perinuclear region of cytoplasm [GO:0048471];plasma membrane [GO:0005886]	actin rod assembly [GO:0031247];cellular response to ATP [GO:0071318];negative regulation of apoptotic process [GO:0043066];protein folding [GO:0006457];regulation of phosphoprotein phosphatase activity [GO:0043666];response to hypoxia [GO:0001666];retrograde protein transport, ER to cytosol [GO:0030970];ubiquitin-dependent ERAD pathway [GO:0030433];ATP binding [GO:0005524];low-density lipoprotei…
P02662	Alpha-S1-casein	negative regulation of apoptotic process [GO:0043066];negative regulation of gene expression [GO:0010629];negative regulation of supramolecular fiber organization [GO:1902904];positive regulation of androst-4-ene-3,17-dione biosynthetic process [GO:1903456];positive regulation of androstenedione secretion [GO:2000839];positive regulation of progesterone biosynthetic process [GO:2000184];positive …	amyloid-beta binding [GO:0001540];antioxidant activity [GO:0016209]	extracellular space [GO:0005615];Golgi apparatus [GO:0005794];Golgi lumen [GO:0005796]	negative regulation of apoptotic process [GO:0043066];negative regulation of gene expression [GO:0010629];negative regulation of supramolecular fiber organization [GO:1902904];positive regulation of androst-4-ene-3,17-dione biosynthetic process [GO:1903456];positive regulation of androstenedione secretion [GO:2000839];positive regulation of progesterone biosynthetic process [GO:2000184];positive …
Q76LV2	Heat shock protein HSP 90-alpha	axon extension [GO:0048675];central nervous system neuron axonogenesis [GO:0021955];chaperone-mediated protein complex assembly [GO:0051131];establishment of cell polarity [GO:0030010];positive regulation of cellular protein catabolic process [GO:1903364];positive regulation of nitric oxide biosynthetic process [GO:0045429];positive regulation of peptidyl-serine phosphorylation [GO:0033138];posit…	ATP binding [GO:0005524];ATPase activity [GO:0016887];disordered domain specific binding [GO:0097718];DNA polymerase binding [GO:0070182];GTPase binding [GO:0051020];histone deacetylase binding [GO:0042826];nitric-oxide synthase regulator activity [GO:0030235];protein homodimerization activity [GO:0042803];protein tyrosine kinase binding [GO:1990782];scaffold protein binding [GO:0097110];tau prot…	axonal growth cone [GO:0044295];cytoplasm [GO:0005737];cytosol [GO:0005829];dendritic growth cone [GO:0044294];melanosome [GO:0042470];myelin sheath [GO:0043209];neuronal cell body [GO:0043025];nucleus [GO:0005634];perinuclear region of cytoplasm [GO:0048471];protein-containing complex [GO:0032991];ruffle membrane [GO:0032587]	axon extension [GO:0048675];central nervous system neuron axonogenesis [GO:0021955];chaperone-mediated protein complex assembly [GO:0051131];establishment of cell polarity [GO:0030010];positive regulation of cellular protein catabolic process [GO:1903364];positive regulation of nitric oxide biosynthetic process [GO:0045429];positive regulation of peptidyl-serine phosphorylation [GO:0033138];posit…
A4IFM8	Actin, alpha 1, skeletal muscle		ATP binding [GO:0005524]		ATP binding [GO:0005524]
G3X757	Transitional endoplasmic reticulum ATPase	activation of cysteine-type endopeptidase activity involved in apoptotic process [GO:0006919];aggresome assembly [GO:0070842];ATP metabolic process [GO:0046034];autophagosome maturation [GO:0097352];double-strand break repair [GO:0006302];endoplasmic reticulum stress-induced pre-emptive quality control [GO:0061857];endosome to lysosome transport via multivesicular body sorting pathway [GO:0032510…	ADP binding [GO:0043531];ATP binding [GO:0005524];ATPase activity [GO:0016887];BAT3 complex binding [GO:1904288];deubiquitinase activator activity [GO:0035800];identical protein binding [GO:0042802];K48-linked polyubiquitin modification-dependent protein binding [GO:0036435];MHC class I protein binding [GO:0042288];protein domain specific binding [GO:0019904];protein phosphatase binding [GO:00199…	ATPase complex [GO:1904949];cytosol [GO:0005829];Derlin-1 retrotranslocation complex [GO:0036513];lipid droplet [GO:0005811];myelin sheath [GO:0043209];nucleoplasm [GO:0005654];perinuclear region of cytoplasm [GO:0048471];proteasome complex [GO:0000502];site of double-strand break [GO:0035861];VCP-NPL4-UFD1 AAA ATPase complex [GO:0034098];VCP-NSFL1C complex [GO:1990730]	activation of cysteine-type endopeptidase activity involved in apoptotic process [GO:0006919];aggresome assembly [GO:0070842];ATP metabolic process [GO:0046034];autophagosome maturation [GO:0097352];double-strand break repair [GO:0006302];endoplasmic reticulum stress-induced pre-emptive quality control [GO:0061857];endosome to lysosome transport via multivesicular body sorting pathway [GO:0032510…
P04272	Annexin A2	biomineral tissue development [GO:0031214];calcium ion import [GO:0070509];calcium ion transmembrane transport [GO:0070588]	calcium channel activity [GO:0005262];calcium ion binding [GO:0005509];calcium-dependent phospholipid binding [GO:0005544];cytoskeletal protein binding [GO:0008092];phosphatidylserine binding [GO:0001786];phospholipase inhibitor activity [GO:0004859]	basement membrane [GO:0005604];cytosol [GO:0005829];extracellular membrane-bounded organelle [GO:0065010];intracellular membrane-bounded organelle [GO:0043231];melanosome [GO:0042470];membrane [GO:0016020];nucleus [GO:0005634];plasma membrane [GO:0005886];vesicle [GO:0031982]	biomineral tissue development [GO:0031214];calcium ion import [GO:0070509];calcium ion transmembrane transport [GO:0070588];calcium channel activity [GO:0005262];calcium ion binding [GO:0005509];calcium-dependent phospholipid binding [GO:0005544];cytoskeletal protein binding [GO:0008092];phosphatidylserine binding [GO:0001786];phospholipase inhibitor activity [GO:0004859];basement membrane [GO:00…
P0CG53	Polyubiquitin-B			cytoplasm [GO:0005737];nucleus [GO:0005634]	cytoplasm [GO:0005737];nucleus [GO:0005634]
P61286	Polyadenylate-binding protein 1	gene silencing by RNA [GO:0031047];mRNA processing [GO:0006397];negative regulation of nuclear-transcribed mRNA catabolic process, nonsense-mediated decay [GO:2000623];nuclear-transcribed mRNA catabolic process, nonsense-mediated decay [GO:0000184];positive regulation of nuclear-transcribed mRNA catabolic process, deadenylation-dependent decay [GO:1900153];positive regulation of nuclear-transcrib…	mRNA 3'-UTR binding [GO:0003730];poly(A) binding [GO:0008143];poly(U) RNA binding [GO:0008266];protein C-terminus binding [GO:0008022]	catalytic step 2 spliceosome [GO:0071013];cytoplasmic stress granule [GO:0010494];cytosol [GO:0005829];ribonucleoprotein complex [GO:1990904]	gene silencing by RNA [GO:0031047];mRNA processing [GO:0006397];negative regulation of nuclear-transcribed mRNA catabolic process, nonsense-mediated decay [GO:2000623];nuclear-transcribed mRNA catabolic process, nonsense-mediated decay [GO:0000184];positive regulation of nuclear-transcribed mRNA catabolic process, deadenylation-dependent decay [GO:1900153];positive regulation of nuclear-transcrib…
Q1JQE0	SNW domain-containing protein 1	generation of catalytic spliceosome for second transesterification step [GO:0000350];intrinsic apoptotic signaling pathway in response to DNA damage by p53 class mediator [GO:0042771];mRNA splicing, via spliceosome [GO:0000398];negative regulation of transcription by RNA polymerase II [GO:0000122];positive regulation of histone H3-K4 methylation [GO:0051571];positive regulation of mRNA splicing, …	nuclear hormone receptor binding [GO:0035257];retinoic acid receptor binding [GO:0042974];SMAD binding [GO:0046332];transcription coactivator activity [GO:0003713];transcription cofactor activity [GO:0003712];transcription corepressor activity [GO:0003714];vitamin D receptor binding [GO:0042809]	catalytic step 2 spliceosome [GO:0071013];nuclear matrix [GO:0016363];nucleoplasm [GO:0005654];nucleus [GO:0005634];post-mRNA release spliceosomal complex [GO:0071014];SMAD protein complex [GO:0071141];U2-type catalytic step 2 spliceosome [GO:0071007]	generation of catalytic spliceosome for second transesterification step [GO:0000350];intrinsic apoptotic signaling pathway in response to DNA damage by p53 class mediator [GO:0042771];mRNA splicing, via spliceosome [GO:0000398];negative regulation of transcription by RNA polymerase II [GO:0000122];positive regulation of histone H3-K4 methylation [GO:0051571];positive regulation of mRNA splicing, …
Q76LV1	Heat shock protein HSP 90-beta	negative regulation of cell cycle arrest [GO:0071157];negative regulation of proteasomal ubiquitin-dependent protein catabolic process [GO:0032435];negative regulation of transforming growth factor beta activation [GO:1901389];positive regulation of transforming growth factor beta receptor signaling pathway [GO:0030511];protein folding [GO:0006457];response to stress [GO:0006950]	ATP binding [GO:0005524];protein dimerization activity [GO:0046983];unfolded protein binding [GO:0051082]	aryl hydrocarbon receptor complex [GO:0034751];cytoplasm [GO:0005737];extracellular region [GO:0005576];melanosome [GO:0042470];mitochondrion [GO:0005739];nucleus [GO:0005634];plasma membrane [GO:0005886]	negative regulation of cell cycle arrest [GO:0071157];negative regulation of proteasomal ubiquitin-dependent protein catabolic process [GO:0032435];negative regulation of transforming growth factor beta activation [GO:1901389];positive regulation of transforming growth factor beta receptor signaling pathway [GO:0030511];protein folding [GO:0006457];response to stress [GO:0006950];ATP binding [GO:…
F1MK73	Uncharacterized protein
G5E513	Uncharacterized protein	B cell receptor signaling pathway [GO:0050853];complement activation, classical pathway [GO:0006958];defense response to bacterium [GO:0042742];innate immune response [GO:0045087];phagocytosis, engulfment [GO:0006911];phagocytosis, recognition [GO:0006910];positive regulation of B cell activation [GO:0050871]	antigen binding [GO:0003823];immunoglobulin receptor binding [GO:0034987]	blood microparticle [GO:0072562];external side of plasma membrane [GO:0009897];immunoglobulin complex, circulating [GO:0042571]	B cell receptor signaling pathway [GO:0050853];complement activation, classical pathway [GO:0006958];defense response to bacterium [GO:0042742];innate immune response [GO:0045087];phagocytosis, engulfment [GO:0006911];phagocytosis, recognition [GO:0006910];positive regulation of B cell activation [GO:0050871];antigen binding [GO:0003823];immunoglobulin receptor binding [GO:0034987];blood micropar…
Q3SZI2	Lamin A/C		structural molecule activity [GO:0005198]	intermediate filament [GO:0005882]	structural molecule activity [GO:0005198];intermediate filament [GO:0005882]
Q2HJ49	Moesin	cellular response to testosterone stimulus [GO:0071394];establishment of endothelial barrier [GO:0061028];establishment of epithelial cell apical/basal polarity [GO:0045198];gland morphogenesis [GO:0022612];immunological synapse formation [GO:0001771];membrane to membrane docking [GO:0022614];positive regulation of cellular protein catabolic process [GO:1903364];positive regulation of early endos…	actin binding [GO:0003779];cell adhesion molecule binding [GO:0050839];double-stranded RNA binding [GO:0003725];protein kinase binding [GO:0019901];signaling receptor binding [GO:0005102]	apical plasma membrane [GO:0016324];basolateral plasma membrane [GO:0016323];cell surface [GO:0009986];cytoskeleton [GO:0005856];cytosol [GO:0005829];filopodium [GO:0030175];focal adhesion [GO:0005925];invadopodium [GO:0071437];microvillus [GO:0005902];microvillus membrane [GO:0031528];myelin sheath [GO:0043209];perinuclear region of cytoplasm [GO:0048471];pseudopodium [GO:0031143];uropod [GO:000…	cellular response to testosterone stimulus [GO:0071394];establishment of endothelial barrier [GO:0061028];establishment of epithelial cell apical/basal polarity [GO:0045198];gland morphogenesis [GO:0022612];immunological synapse formation [GO:0001771];membrane to membrane docking [GO:0022614];positive regulation of cellular protein catabolic process [GO:1903364];positive regulation of early endos…
Q9BE40	Myosin-1	microtubule-based movement [GO:0007018]	actin filament binding [GO:0051015];ATP binding [GO:0005524];calmodulin binding [GO:0005516];microtubule binding [GO:0008017];microtubule motor activity [GO:0003777]	A band [GO:0031672];cytoplasmic ribonucleoprotein granule [GO:0036464];intercalated disc [GO:0014704];muscle myosin complex [GO:0005859];myosin filament [GO:0032982]	microtubule-based movement [GO:0007018];actin filament binding [GO:0051015];ATP binding [GO:0005524];calmodulin binding [GO:0005516];microtubule binding [GO:0008017];microtubule motor activity [GO:0003777];A band [GO:0031672];cytoplasmic ribonucleoprotein granule [GO:0036464];intercalated disc [GO:0014704];muscle myosin complex [GO:0005859];myosin filament [GO:0032982]
A0A077S9Q3	Lysozyme	cytolysis [GO:0019835];defense response to bacterium [GO:0042742];metabolic process [GO:0008152]	lysozyme activity [GO:0003796]		cytolysis [GO:0019835];defense response to bacterium [GO:0042742];metabolic process [GO:0008152];lysozyme activity [GO:0003796]
A4ZZF8	Alpha-actinin 1	actin crosslink formation [GO:0051764];actin filament bundle assembly [GO:0051017];sarcomere organization [GO:0045214];skeletal muscle fiber development [GO:0048741]	actin filament binding [GO:0051015];alpha-actinin binding [GO:0051393];calcium ion binding [GO:0005509];protein homodimerization activity [GO:0042803];vinculin binding [GO:0017166]	bicellular tight junction [GO:0005923];cell leading edge [GO:0031252];dense body [GO:0097433];focal adhesion [GO:0005925];inner dense plaque of desmosome [GO:0090637];lamellipodium [GO:0030027];lateral plasma membrane [GO:0016328];outer dense plaque of desmosome [GO:0090636];sarcolemma [GO:0042383];smooth muscle dense body [GO:0030486];stress fiber [GO:0001725];terminal web [GO:1990357];zonula ad…	actin crosslink formation [GO:0051764];actin filament bundle assembly [GO:0051017];sarcomere organization [GO:0045214];skeletal muscle fiber development [GO:0048741];actin filament binding [GO:0051015];alpha-actinin binding [GO:0051393];calcium ion binding [GO:0005509];protein homodimerization activity [GO:0042803];vinculin binding [GO:0017166];bicellular tight junction [GO:0005923];cell leading …
A6QNM9	SLC25A12 protein	aspartate transmembrane transport [GO:0015810];malate-aspartate shuttle [GO:0043490];response to calcium ion [GO:0051592]	calcium ion binding [GO:0005509];L-aspartate transmembrane transporter activity [GO:0015183];L-glutamate transmembrane transporter activity [GO:0005313]	integral component of membrane [GO:0016021];mitochondrial inner membrane [GO:0005743];myelin sheath [GO:0043209]	aspartate transmembrane transport [GO:0015810];malate-aspartate shuttle [GO:0043490];response to calcium ion [GO:0051592];calcium ion binding [GO:0005509];L-aspartate transmembrane transporter activity [GO:0015183];L-glutamate transmembrane transporter activity [GO:0005313];integral component of membrane [GO:0016021];mitochondrial inner membrane [GO:0005743];myelin sheath [GO:0043209]
J9ZW47	Integrin beta	integrin-mediated signaling pathway [GO:0007229];platelet aggregation [GO:0070527]	integrin binding [GO:0005178]	integrin complex [GO:0008305]	integrin-mediated signaling pathway [GO:0007229];platelet aggregation [GO:0070527];integrin binding [GO:0005178];integrin complex [GO:0008305]
Q32S29	Histone H2B	nucleosome assembly [GO:0006334]	DNA binding [GO:0003677];protein heterodimerization activity [GO:0046982]	nucleosome [GO:0000786];nucleus [GO:0005634]	nucleosome assembly [GO:0006334];DNA binding [GO:0003677];protein heterodimerization activity [GO:0046982];nucleosome [GO:0000786];nucleus [GO:0005634]
G3N2P6	Uncharacterized protein		structural molecule activity [GO:0005198]	intermediate filament [GO:0005882]	structural molecule activity [GO:0005198];intermediate filament [GO:0005882]
A2VDL8	Protein transport protein Sec23A	cargo loading into COPII-coated vesicle [GO:0090110];intracellular protein transport [GO:0006886]	zinc ion binding [GO:0008270]	COPII vesicle coat [GO:0030127];cytosol [GO:0005829];endoplasmic reticulum exit site [GO:0070971];endoplasmic reticulum membrane [GO:0005789];extrinsic component of membrane [GO:0019898];Golgi membrane [GO:0000139]	cargo loading into COPII-coated vesicle [GO:0090110];intracellular protein transport [GO:0006886];zinc ion binding [GO:0008270];COPII vesicle coat [GO:0030127];cytosol [GO:0005829];endoplasmic reticulum exit site [GO:0070971];endoplasmic reticulum membrane [GO:0005789];extrinsic component of membrane [GO:0019898];Golgi membrane [GO:0000139]
A7E3W2	Galectin-3-binding protein	cell adhesion [GO:0007155]	scavenger receptor activity [GO:0005044]	extracellular space [GO:0005615];membrane [GO:0016020];proteinaceous extracellular matrix [GO:0005578]	cell adhesion [GO:0007155];scavenger receptor activity [GO:0005044];extracellular space [GO:0005615];membrane [GO:0016020];proteinaceous extracellular matrix [GO:0005578]
P02666	Beta-casein	calcium ion transport [GO:0006816];lactation [GO:0007595];negative regulation of cysteine-type endopeptidase activity [GO:2000117];negative regulation of I-kappaB kinase/NF-kappaB signaling [GO:0043124];negative regulation of I-kappaB phosphorylation [GO:1903720];negative regulation of inflammatory response [GO:0050728];negative regulation of lactation [GO:1903488];negative regulation of tumor ne…	antioxidant activity [GO:0016209];calcium ion binding [GO:0005509];cysteine-type endopeptidase inhibitor activity [GO:0004869];metalloendopeptidase inhibitor activity [GO:0008191];potassium channel inhibitor activity [GO:0019870];protein homodimerization activity [GO:0042803]	extracellular space [GO:0005615];Golgi apparatus [GO:0005794];Golgi lumen [GO:0005796]	calcium ion transport [GO:0006816];lactation [GO:0007595];negative regulation of cysteine-type endopeptidase activity [GO:2000117];negative regulation of I-kappaB kinase/NF-kappaB signaling [GO:0043124];negative regulation of I-kappaB phosphorylation [GO:1903720];negative regulation of inflammatory response [GO:0050728];negative regulation of lactation [GO:1903488];negative regulation of tumor ne…
P02754	Beta-lactoglobulin		identical protein binding [GO:0042802];long-chain fatty acid binding [GO:0036041];retinol binding [GO:0019841]	extracellular region [GO:0005576]	identical protein binding [GO:0042802];long-chain fatty acid binding [GO:0036041];retinol binding [GO:0019841];extracellular region [GO:0005576]
P48616	Vimentin	astrocyte development [GO:0014002];Bergmann glial cell differentiation [GO:0060020];cellular response to interferon-gamma [GO:0071346];in utero embryonic development [GO:0001701];intermediate filament organization [GO:0045109];lens fiber cell development [GO:0070307];negative regulation of neuron projection development [GO:0010977];positive regulation of collagen biosynthetic process [GO:0032967]…	double-stranded RNA binding [GO:0003725];identical protein binding [GO:0042802];keratin filament binding [GO:1990254];protein C-terminus binding [GO:0008022];protein domain specific binding [GO:0019904];scaffold protein binding [GO:0097110];structural constituent of cytoskeleton [GO:0005200];structural constituent of eye lens [GO:0005212]	cell leading edge [GO:0031252];cytoplasm [GO:0005737];cytosol [GO:0005829];intermediate filament [GO:0005882];neuron projection [GO:0043005];nucleus [GO:0005634];peroxisome [GO:0005777];phagocytic vesicle [GO:0045335];plasma membrane [GO:0005886];polysome [GO:0005844]	astrocyte development [GO:0014002];Bergmann glial cell differentiation [GO:0060020];cellular response to interferon-gamma [GO:0071346];in utero embryonic development [GO:0001701];intermediate filament organization [GO:0045109];lens fiber cell development [GO:0070307];negative regulation of neuron projection development [GO:0010977];positive regulation of collagen biosynthetic process [GO:0032967]…
P55052	Fatty acid-binding protein, epidermal		lipid binding [GO:0008289]	cytoplasm [GO:0005737]	lipid binding [GO:0008289];cytoplasm [GO:0005737]
Q95114	Lactadherin	angiogenesis [GO:0001525];cell adhesion [GO:0007155];single fertilization [GO:0007338]		extracellular region [GO:0005576];membrane [GO:0016020]	angiogenesis [GO:0001525];cell adhesion [GO:0007155];single fertilization [GO:0007338];extracellular region [GO:0005576];membrane [GO:0016020]
A0A140T894	14-3-3 protein beta/alpha	cytoplasmic sequestering of protein [GO:0051220];negative regulation of G-protein coupled receptor protein signaling pathway [GO:0045744];negative regulation of protein dephosphorylation [GO:0035308];positive regulation of catalytic activity [GO:0043085];protein targeting [GO:0006605]	histone deacetylase binding [GO:0042826];identical protein binding [GO:0042802];phosphoserine residue binding [GO:0050815];protein domain specific binding [GO:0019904]	cytosol [GO:0005829];perinuclear region of cytoplasm [GO:0048471]	cytoplasmic sequestering of protein [GO:0051220];negative regulation of G-protein coupled receptor protein signaling pathway [GO:0045744];negative regulation of protein dephosphorylation [GO:0035308];positive regulation of catalytic activity [GO:0043085];protein targeting [GO:0006605];histone deacetylase binding [GO:0042826];identical protein binding [GO:0042802];phosphoserine residue binding [GO…
A0A140T8D2	Integrin beta	axon extension [GO:0048675];basement membrane organization [GO:0071711];calcium-independent cell-matrix adhesion [GO:0007161];cardiac muscle cell differentiation [GO:0055007];cell fate specification [GO:0001708];cell migration involved in sprouting angiogenesis [GO:0002042];cell-cell adhesion mediated by integrin [GO:0033631];cellular response to low-density lipoprotein particle stimulus [GO:0071…	actin binding [GO:0003779];C-X3-C chemokine binding [GO:0019960];collagen binding involved in cell-matrix adhesion [GO:0098639];fibronectin binding [GO:0001968];integrin binding [GO:0005178];laminin binding [GO:0043236];protease binding [GO:0002020];protein heterodimerization activity [GO:0046982];signaling receptor activity [GO:0038023]	cytoplasmic vesicle [GO:0031410];dendritic spine [GO:0043197];external side of plasma membrane [GO:0009897];filopodium [GO:0030175];focal adhesion [GO:0005925];integrin alpha1-beta1 complex [GO:0034665];integrin alpha10-beta1 complex [GO:0034680];integrin alpha11-beta1 complex [GO:0034681];integrin alpha2-beta1 complex [GO:0034666];integrin alpha3-beta1 complex [GO:0034667];integrin alpha7-beta1 …	axon extension [GO:0048675];basement membrane organization [GO:0071711];calcium-independent cell-matrix adhesion [GO:0007161];cardiac muscle cell differentiation [GO:0055007];cell fate specification [GO:0001708];cell migration involved in sprouting angiogenesis [GO:0002042];cell-cell adhesion mediated by integrin [GO:0033631];cellular response to low-density lipoprotein particle stimulus [GO:0071…
A5PK49	IGL@ protein
A6H7J7	Uncharacterized protein
A6QQW3	Signal recognition particle subunit SRP68	protein targeting to ER [GO:0045047];response to drug [GO:0042493];SRP-dependent cotranslational protein targeting to membrane [GO:0006614]	7S RNA binding [GO:0008312];endoplasmic reticulum signal peptide binding [GO:0030942];protein domain specific binding [GO:0019904];ribosome binding [GO:0043022];signal recognition particle binding [GO:0005047]	cytosol [GO:0005829];endoplasmic reticulum [GO:0005783];focal adhesion [GO:0005925];signal recognition particle, endoplasmic reticulum targeting [GO:0005786]	protein targeting to ER [GO:0045047];response to drug [GO:0042493];SRP-dependent cotranslational protein targeting to membrane [GO:0006614];7S RNA binding [GO:0008312];endoplasmic reticulum signal peptide binding [GO:0030942];protein domain specific binding [GO:0019904];ribosome binding [GO:0043022];signal recognition particle binding [GO:0005047];cytosol [GO:0005829];endoplasmic reticulum [GO:00…
E1B7J1	Elongation factor 1-alpha		GTP binding [GO:0005525];GTPase activity [GO:0003924];translation elongation factor activity [GO:0003746]	cytoplasm [GO:0005737];intracellular [GO:0005622]	GTP binding [GO:0005525];GTPase activity [GO:0003924];translation elongation factor activity [GO:0003746];cytoplasm [GO:0005737];intracellular [GO:0005622]
E1BDU6	ATP binding cassette subfamily G member 1	amyloid precursor protein catabolic process [GO:0042987];cellular response to high density lipoprotein particle stimulus [GO:0071403];cholesterol efflux [GO:0033344];cholesterol homeostasis [GO:0042632];cholesterol metabolic process [GO:0008203];high-density lipoprotein particle remodeling [GO:0034375];intracellular cholesterol transport [GO:0032367];low-density lipoprotein particle remodeling [G…	ADP binding [GO:0043531];ATP binding [GO:0005524];cholesterol transporter activity [GO:0017127];glycoprotein transporter activity [GO:0034437];phospholipid transporter activity [GO:0005548];protein heterodimerization activity [GO:0046982];protein homodimerization activity [GO:0042803];sterol-transporting ATPase activity [GO:0034041];toxin transmembrane transporter activity [GO:0019534]	external side of plasma membrane [GO:0009897];integral component of membrane [GO:0016021];mitochondrion [GO:0005739];plasma membrane [GO:0005886];recycling endosome [GO:0055037]	amyloid precursor protein catabolic process [GO:0042987];cellular response to high density lipoprotein particle stimulus [GO:0071403];cholesterol efflux [GO:0033344];cholesterol homeostasis [GO:0042632];cholesterol metabolic process [GO:0008203];high-density lipoprotein particle remodeling [GO:0034375];intracellular cholesterol transport [GO:0032367];low-density lipoprotein particle remodeling [G…
E1BE66	Phosphatidylinositol-4,5-bisphosphate 3-kinase catalytic subunit delta	adaptive immune response [GO:0002250];cell chemotaxis [GO:0060326];inflammatory response [GO:0006954];innate immune response [GO:0045087];phosphatidylinositol 3-kinase signaling [GO:0014065];platelet activation [GO:0030168];positive regulation of cell migration [GO:0030335];positive regulation of gene expression [GO:0010628];positive regulation of neutrophil apoptotic process [GO:0033031];protein…	1-phosphatidylinositol-3-kinase activity [GO:0016303];1-phosphatidylinositol-4-phosphate 3-kinase activity [GO:0035005];ATP binding [GO:0005524];phosphatidylinositol-4,5-bisphosphate 3-kinase activity [GO:0046934]	cytoplasm [GO:0005737];phosphatidylinositol 3-kinase complex [GO:0005942];plasma membrane [GO:0005886]	adaptive immune response [GO:0002250];cell chemotaxis [GO:0060326];inflammatory response [GO:0006954];innate immune response [GO:0045087];phosphatidylinositol 3-kinase signaling [GO:0014065];platelet activation [GO:0030168];positive regulation of cell migration [GO:0030335];positive regulation of gene expression [GO:0010628];positive regulation of neutrophil apoptotic process [GO:0033031];protein…
F1MJ95	Unc-80 homolog, NALCN channel complex subunit
F1MLB8	ATP synthase subunit alpha	ATP synthesis coupled proton transport [GO:0015986];lipid metabolic process [GO:0006629];negative regulation of endothelial cell proliferation [GO:0001937];positive regulation of blood vessel endothelial cell migration [GO:0043536]	angiostatin binding [GO:0043532];ATP binding [GO:0005524];MHC class I protein binding [GO:0042288];proton-transporting ATP synthase activity, rotational mechanism [GO:0046933]	COP9 signalosome [GO:0008180];mitochondrial proton-transporting ATP synthase complex [GO:0005753];myelin sheath [GO:0043209];plasma membrane [GO:0005886];proton-transporting ATP synthase complex, catalytic core F(1) [GO:0045261]	ATP synthesis coupled proton transport [GO:0015986];lipid metabolic process [GO:0006629];negative regulation of endothelial cell proliferation [GO:0001937];positive regulation of blood vessel endothelial cell migration [GO:0043536];angiostatin binding [GO:0043532];ATP binding [GO:0005524];MHC class I protein binding [GO:0042288];proton-transporting ATP synthase activity, rotational mechanism [GO:…
F1MLW0	Non-muscle caldesmon	muscle contraction [GO:0006936]	actin binding [GO:0003779];calmodulin binding [GO:0005516];myosin binding [GO:0017022]	actin cap [GO:0030478];intracellular membrane-bounded organelle [GO:0043231];plasma membrane [GO:0005886]	muscle contraction [GO:0006936];actin binding [GO:0003779];calmodulin binding [GO:0005516];myosin binding [GO:0017022];actin cap [GO:0030478];intracellular membrane-bounded organelle [GO:0043231];plasma membrane [GO:0005886]
F1MSQ6	Neurofilament heavy	cellular response to leukemia inhibitory factor [GO:1990830];microtubule cytoskeleton organization [GO:0000226];neurofilament bundle assembly [GO:0033693];neurofilament cytoskeleton organization [GO:0060052];nucleosome assembly [GO:0006334];peripheral nervous system neuron axonogenesis [GO:0048936];regulation of organelle transport along microtubule [GO:1902513]	DNA binding [GO:0003677];protein kinase binding [GO:0019901];structural molecule activity [GO:0005198]	axon [GO:0030424];myelin sheath [GO:0043209];neurofibrillary tangle [GO:0097418];neurofilament [GO:0005883];nucleosome [GO:0000786];postsynaptic density [GO:0014069]	cellular response to leukemia inhibitory factor [GO:1990830];microtubule cytoskeleton organization [GO:0000226];neurofilament bundle assembly [GO:0033693];neurofilament cytoskeleton organization [GO:0060052];nucleosome assembly [GO:0006334];peripheral nervous system neuron axonogenesis [GO:0048936];regulation of organelle transport along microtubule [GO:1902513];DNA binding [GO:0003677];protein k…
F1N0N7	OTU domain containing 6B
G3X696	STE20 like kinase	activation of protein kinase activity [GO:0032147];cytoplasmic microtubule organization [GO:0031122];protein autophosphorylation [GO:0046777];regulation of apoptotic process [GO:0042981];regulation of cell migration [GO:0030334];regulation of focal adhesion assembly [GO:0051893];regulation of mitotic cell cycle [GO:0007346];signal transduction by protein phosphorylation [GO:0023014];stress-activa…	ATP binding [GO:0005524];protein homodimerization activity [GO:0042803];protein serine/threonine kinase activity [GO:0004674]	cell leading edge [GO:0031252];cytoplasm [GO:0005737];perinuclear region of cytoplasm [GO:0048471]	activation of protein kinase activity [GO:0032147];cytoplasmic microtubule organization [GO:0031122];protein autophosphorylation [GO:0046777];regulation of apoptotic process [GO:0042981];regulation of cell migration [GO:0030334];regulation of focal adhesion assembly [GO:0051893];regulation of mitotic cell cycle [GO:0007346];signal transduction by protein phosphorylation [GO:0023014];stress-activa…
G3X6N3	Serotransferrin	cellular iron ion homeostasis [GO:0006879];cellular response to iron ion [GO:0071281];positive regulation of receptor-mediated endocytosis [GO:0048260];regulation of iron ion import [GO:1900390]	ferric iron binding [GO:0008199];ferric iron transmembrane transporter activity [GO:0015091];ferrous iron binding [GO:0008198];iron chaperone activity [GO:0034986];transferrin receptor binding [GO:1990459]	apical plasma membrane [GO:0016324];basal plasma membrane [GO:0009925];clathrin-coated pit [GO:0005905];early endosome [GO:0005769];endocytic vesicle [GO:0030139];extracellular space [GO:0005615];extrinsic component of external side of plasma membrane [GO:0031232];HFE-transferrin receptor complex [GO:1990712];late endosome [GO:0005770];perinuclear region of cytoplasm [GO:0048471];recycling endoso…	cellular iron ion homeostasis [GO:0006879];cellular response to iron ion [GO:0071281];positive regulation of receptor-mediated endocytosis [GO:0048260];regulation of iron ion import [GO:1900390];ferric iron binding [GO:0008199];ferric iron transmembrane transporter activity [GO:0015091];ferrous iron binding [GO:0008198];iron chaperone activity [GO:0034986];transferrin receptor binding [GO:1990459…
G5E5T5	Uncharacterized protein			integral component of membrane [GO:0016021]	integral component of membrane [GO:0016021]
K4JDR8	Alpha-2-macroglobulin variant 5			extracellular space [GO:0005615]	extracellular space [GO:0005615]
Q712W6	Glyceraldehyde 3-phosphate dehydrogenase		glyceraldehyde-3-phosphate dehydrogenase (NAD+) (phosphorylating) activity [GO:0004365]		glyceraldehyde-3-phosphate dehydrogenase (NAD+) (phosphorylating) activity [GO:0004365]
E1BNF9	Uncharacterized protein			integral component of membrane [GO:0016021]	integral component of membrane [GO:0016021]
F1MPJ3	Ventricular zone expressed PH domain containing 1
Q5BIM1	Tripartite motif-containing protein 45	bone development [GO:0060348]	zinc ion binding [GO:0008270]	cytosol [GO:0005829];intercellular bridge [GO:0045171];nucleoplasm [GO:0005654]	bone development [GO:0060348];zinc ion binding [GO:0008270];cytosol [GO:0005829];intercellular bridge [GO:0045171];nucleoplasm [GO:0005654]
F1MEI0	Fibrous sheath CABYR-binding protein
F1N5D7	Solute carrier family 9 member C2 (putative)	potassium ion transmembrane transport [GO:0071805];regulation of intracellular pH [GO:0051453];sodium ion import across plasma membrane [GO:0098719]	potassium [GO:0015386];sodium [GO:0015385]	integral component of membrane [GO:0016021];plasma membrane [GO:0005886]	potassium ion transmembrane transport [GO:0071805];regulation of intracellular pH [GO:0051453];sodium ion import across plasma membrane [GO:0098719];potassium [GO:0015386];sodium [GO:0015385];integral component of membrane [GO:0016021];plasma membrane [GO:0005886]
G3MZD5	Coiled-coil domain containing 178
A0JN40	Kinesin-like protein KIF3C	microtubule-based movement [GO:0007018];organelle transport along microtubule [GO:0072384]	ATP binding [GO:0005524];ATPase activity [GO:0016887];microtubule binding [GO:0008017];microtubule motor activity [GO:0003777]	cytoplasm [GO:0005737];kinesin complex [GO:0005871];microtubule [GO:0005874]	microtubule-based movement [GO:0007018];organelle transport along microtubule [GO:0072384];ATP binding [GO:0005524];ATPase activity [GO:0016887];microtubule binding [GO:0008017];microtubule motor activity [GO:0003777];cytoplasm [GO:0005737];kinesin complex [GO:0005871];microtubule [GO:0005874]
A5PJQ2	Scavenger receptor class A member 5	cellular iron ion homeostasis [GO:0006879];cellular response to heat [GO:0034605];endocytosis [GO:0006897];iron ion transmembrane transport [GO:0034755];protein homotrimerization [GO:0070207]	ferritin receptor activity [GO:0070287];scavenger receptor activity [GO:0005044]	cell surface [GO:0009986];integral component of plasma membrane [GO:0005887]	cellular iron ion homeostasis [GO:0006879];cellular response to heat [GO:0034605];endocytosis [GO:0006897];iron ion transmembrane transport [GO:0034755];protein homotrimerization [GO:0070207];ferritin receptor activity [GO:0070287];scavenger receptor activity [GO:0005044];cell surface [GO:0009986];integral component of plasma membrane [GO:0005887]
A5PK45	Procollagen galactosyltransferase 1	positive regulation of collagen fibril organization [GO:1904028]	procollagen galactosyltransferase activity [GO:0050211]	endoplasmic reticulum lumen [GO:0005788]	positive regulation of collagen fibril organization [GO:1904028];procollagen galactosyltransferase activity [GO:0050211];endoplasmic reticulum lumen [GO:0005788]
A6QL94	Izumo sperm-egg fusion protein 3		protein homodimerization activity [GO:0042803]	integral component of membrane [GO:0016021];plasma membrane [GO:0005886]	protein homodimerization activity [GO:0042803];integral component of membrane [GO:0016021];plasma membrane [GO:0005886]
A6QLV3	Leucine-rich repeat protein SHOC-2	positive regulation of Ras protein signal transduction [GO:0046579];Ras protein signal transduction [GO:0007265]	protein phosphatase 1 binding [GO:0008157];protein phosphatase binding [GO:0019903];protein phosphatase regulator activity [GO:0019888]	cytoplasm [GO:0005737];cytosol [GO:0005829];nucleoplasm [GO:0005654];nucleus [GO:0005634];protein phosphatase type 1 complex [GO:0000164]	positive regulation of Ras protein signal transduction [GO:0046579];Ras protein signal transduction [GO:0007265];protein phosphatase 1 binding [GO:0008157];protein phosphatase binding [GO:0019903];protein phosphatase regulator activity [GO:0019888];cytoplasm [GO:0005737];cytosol [GO:0005829];nucleoplasm [GO:0005654];nucleus [GO:0005634];protein phosphatase type 1 complex [GO:0000164]
A6QPT6	Neurotrophin receptor-interacting factor homolog	regulation of histone H3-K9 trimethylation [GO:1900112];transcription, DNA-templated [GO:0006351]	chromatin binding [GO:0003682];DNA binding transcription factor activity [GO:0003700];metal ion binding [GO:0046872];sequence-specific DNA binding [GO:0043565]	cytoplasm [GO:0005737];nucleolus [GO:0005730]	regulation of histone H3-K9 trimethylation [GO:1900112];transcription, DNA-templated [GO:0006351];chromatin binding [GO:0003682];DNA binding transcription factor activity [GO:0003700];metal ion binding [GO:0046872];sequence-specific DNA binding [GO:0043565];cytoplasm [GO:0005737];nucleolus [GO:0005730]
A6QR20	SMC5-SMC6 complex localization factor protein 1	cellular response to DNA damage stimulus [GO:0006974];DNA repair [GO:0006281];positive regulation of double-strand break repair [GO:2000781];positive regulation of maintenance of mitotic sister chromatid cohesion [GO:0034184];positive regulation of protein complex assembly [GO:0031334];protein localization to site of double-strand break [GO:1990166]		cytoplasm [GO:0005737];microtubule organizing center [GO:0005815];nucleus [GO:0005634];site of double-strand break [GO:0035861]	cellular response to DNA damage stimulus [GO:0006974];DNA repair [GO:0006281];positive regulation of double-strand break repair [GO:2000781];positive regulation of maintenance of mitotic sister chromatid cohesion [GO:0034184];positive regulation of protein complex assembly [GO:0031334];protein localization to site of double-strand break [GO:1990166];cytoplasm [GO:0005737];microtubule organizing c…
A7MAZ5	Histone H1.3	histone H3-K27 trimethylation [GO:0098532];histone H3-K4 trimethylation [GO:0080182];negative regulation of transcription by RNA polymerase II [GO:0000122];nucleosome assembly [GO:0006334];nucleosome positioning [GO:0016584]	DNA binding [GO:0003677]	nucleosome [GO:0000786];nucleus [GO:0005634]	histone H3-K27 trimethylation [GO:0098532];histone H3-K4 trimethylation [GO:0080182];negative regulation of transcription by RNA polymerase II [GO:0000122];nucleosome assembly [GO:0006334];nucleosome positioning [GO:0016584];DNA binding [GO:0003677];nucleosome [GO:0000786];nucleus [GO:0005634]
A7YWC4	ATPase family AAA domain-containing protein 3		ATP binding [GO:0005524]	integral component of membrane [GO:0016021];mitochondrial inner membrane [GO:0005743];mitochondrial nucleoid [GO:0042645]	ATP binding [GO:0005524];integral component of membrane [GO:0016021];mitochondrial inner membrane [GO:0005743];mitochondrial nucleoid [GO:0042645]
O46375	Transthyretin	retinol metabolic process [GO:0042572];thyroid hormone transport [GO:0070327]	hormone activity [GO:0005179];identical protein binding [GO:0042802];thyroid hormone binding [GO:0070324]	extracellular space [GO:0005615]	retinol metabolic process [GO:0042572];thyroid hormone transport [GO:0070327];hormone activity [GO:0005179];identical protein binding [GO:0042802];thyroid hormone binding [GO:0070324];extracellular space [GO:0005615]
P00514	cAMP-dependent protein kinase type I-alpha regulatory subunit	cardiac muscle cell proliferation [GO:0060038];mesoderm formation [GO:0001707];negative regulation of activated T cell proliferation [GO:0046007];negative regulation of cAMP-dependent protein kinase activity [GO:2000480];sarcomere organization [GO:0045214]	cAMP binding [GO:0030552];cAMP-dependent protein kinase inhibitor activity [GO:0004862];cAMP-dependent protein kinase regulator activity [GO:0008603];identical protein binding [GO:0042802];protein domain specific binding [GO:0019904];protein kinase A catalytic subunit binding [GO:0034236];ubiquitin protein ligase binding [GO:0031625]	axoneme [GO:0005930];cAMP-dependent protein kinase complex [GO:0005952];cytoplasm [GO:0005737];immunological synapse [GO:0001772];neuromuscular junction [GO:0031594];nucleotide-activated protein kinase complex [GO:0031588];plasma membrane raft [GO:0044853]	cardiac muscle cell proliferation [GO:0060038];mesoderm formation [GO:0001707];negative regulation of activated T cell proliferation [GO:0046007];negative regulation of cAMP-dependent protein kinase activity [GO:2000480];sarcomere organization [GO:0045214];cAMP binding [GO:0030552];cAMP-dependent protein kinase inhibitor activity [GO:0004862];cAMP-dependent protein kinase regulator activity [GO:0…
P12234	Phosphate carrier protein, mitochondrial	mitochondrial transport [GO:0006839]	phosphate ion transmembrane transporter activity [GO:0015114];protein-containing complex binding [GO:0044877];symporter activity [GO:0015293]	integral component of membrane [GO:0016021];mitochondrial inner membrane [GO:0005743];mitochondrion [GO:0005739];myelin sheath [GO:0043209]	mitochondrial transport [GO:0006839];phosphate ion transmembrane transporter activity [GO:0015114];protein-containing complex binding [GO:0044877];symporter activity [GO:0015293];integral component of membrane [GO:0016021];mitochondrial inner membrane [GO:0005743];mitochondrion [GO:0005739];myelin sheath [GO:0043209]
P25930	C-X-C chemokine receptor type 4	calcium-mediated signaling [GO:0019722];cellular response to cytokine stimulus [GO:0071345];chemotaxis [GO:0006935];regulation of chemotaxis [GO:0050920];response to hypoxia [GO:0001666]	actin binding [GO:0003779];C-C chemokine binding [GO:0019957];chemokine receptor activity [GO:0004950];myosin light chain binding [GO:0032027];ubiquitin binding [GO:0043130];ubiquitin protein ligase binding [GO:0031625]	cell junction [GO:0030054];cell leading edge [GO:0031252];cell surface [GO:0009986];early endosome [GO:0005769];integral component of membrane [GO:0016021];late endosome [GO:0005770];lysosome [GO:0005764];plasma membrane [GO:0005886];protein-containing complex [GO:0032991]	calcium-mediated signaling [GO:0019722];cellular response to cytokine stimulus [GO:0071345];chemotaxis [GO:0006935];regulation of chemotaxis [GO:0050920];response to hypoxia [GO:0001666];actin binding [GO:0003779];C-C chemokine binding [GO:0019957];chemokine receptor activity [GO:0004950];myosin light chain binding [GO:0032027];ubiquitin binding [GO:0043130];ubiquitin protein ligase binding [GO:0…
P31081	60 kDa heat shock protein, mitochondrial	'de novo' protein folding [GO:0006458];apoptotic mitochondrial changes [GO:0008637];chaperone-mediated protein folding [GO:0061077];protein import into mitochondrial intermembrane space [GO:0045041];protein refolding [GO:0042026];regulation of cytokine production [GO:0001817];response to cold [GO:0009409];T cell activation [GO:0042110]	ATP binding [GO:0005524];hydrolase activity [GO:0016787];protein binding involved in protein folding [GO:0044183];unfolded protein binding [GO:0051082]	cytoplasm [GO:0005737];cytosol [GO:0005829];mitochondrial matrix [GO:0005759];mitochondrion [GO:0005739];protein-containing complex [GO:0032991]	'de novo' protein folding [GO:0006458];apoptotic mitochondrial changes [GO:0008637];chaperone-mediated protein folding [GO:0061077];protein import into mitochondrial intermembrane space [GO:0045041];protein refolding [GO:0042026];regulation of cytokine production [GO:0001817];response to cold [GO:0009409];T cell activation [GO:0042110];ATP binding [GO:0005524];hydrolase activity [GO:0016787];prot…
P56701	26S proteasome non-ATPase regulatory subunit 2	proteasome-mediated ubiquitin-dependent protein catabolic process [GO:0043161];regulation of protein catabolic process [GO:0042176]	enzyme regulator activity [GO:0030234]	nucleus [GO:0005634];proteasome accessory complex [GO:0022624];proteasome regulatory particle, base subcomplex [GO:0008540];proteasome storage granule [GO:0034515]	proteasome-mediated ubiquitin-dependent protein catabolic process [GO:0043161];regulation of protein catabolic process [GO:0042176];enzyme regulator activity [GO:0030234];nucleus [GO:0005634];proteasome accessory complex [GO:0022624];proteasome regulatory particle, base subcomplex [GO:0008540];proteasome storage granule [GO:0034515]
P63212	Guanine nucleotide-binding protein G(I)/G(S)/G(O) subunit gamma-2	adenylate cyclase-activating dopamine receptor signaling pathway [GO:0007191];cell proliferation [GO:0008283];cellular response to catecholamine stimulus [GO:0071870];cellular response to prostaglandin E stimulus [GO:0071380];G-protein coupled receptor signaling pathway [GO:0007186]	G-protein beta-subunit binding [GO:0031681];GTPase activity [GO:0003924];signal transducer activity [GO:0004871]	heterotrimeric G-protein complex [GO:0005834];membrane [GO:0016020]	adenylate cyclase-activating dopamine receptor signaling pathway [GO:0007191];cell proliferation [GO:0008283];cellular response to catecholamine stimulus [GO:0071870];cellular response to prostaglandin E stimulus [GO:0071380];G-protein coupled receptor signaling pathway [GO:0007186];G-protein beta-subunit binding [GO:0031681];GTPase activity [GO:0003924];signal transducer activity [GO:0004871];he…
P79135	Interferon-induced GTP-binding protein Mx1	defense response to virus [GO:0051607];dynamin family protein polymerization involved in mitochondrial fission [GO:0003374];innate immune response [GO:0045087];membrane fusion [GO:0061025];mitochondrial fission [GO:0000266];negative regulation of viral genome replication [GO:0045071];response to type I interferon [GO:0034340];response to type III interferon [GO:0034342];response to virus [GO:0009…	GTP binding [GO:0005525];GTPase activity [GO:0003924];identical protein binding [GO:0042802];microtubule binding [GO:0008017]	cytoplasm [GO:0005737];cytosol [GO:0005829];endoplasmic reticulum membrane [GO:0005789];mitochondrial membrane [GO:0031966];nuclear membrane [GO:0031965];nucleus [GO:0005634];perinuclear region of cytoplasm [GO:0048471]	defense response to virus [GO:0051607];dynamin family protein polymerization involved in mitochondrial fission [GO:0003374];innate immune response [GO:0045087];membrane fusion [GO:0061025];mitochondrial fission [GO:0000266];negative regulation of viral genome replication [GO:0045071];response to type I interferon [GO:0034340];response to type III interferon [GO:0034342];response to virus [GO:0009…
P80195	Glycosylation-dependent cell adhesion molecule 1		identical protein binding [GO:0042802]	membrane [GO:0016020]	identical protein binding [GO:0042802];membrane [GO:0016020]
Q03763	Desmoglein-1	homophilic cell adhesion via plasma membrane adhesion molecules [GO:0007156]	calcium ion binding [GO:0005509];gamma-catenin binding [GO:0045295]	desmosome [GO:0030057];integral component of membrane [GO:0016021];plasma membrane [GO:0005886]	homophilic cell adhesion via plasma membrane adhesion molecules [GO:0007156];calcium ion binding [GO:0005509];gamma-catenin binding [GO:0045295];desmosome [GO:0030057];integral component of membrane [GO:0016021];plasma membrane [GO:0005886]
Q04467	Isocitrate dehydrogenase [NADP], mitochondrial	2-oxoglutarate metabolic process [GO:0006103];glyoxylate cycle [GO:0006097];isocitrate metabolic process [GO:0006102];tricarboxylic acid cycle [GO:0006099]	isocitrate dehydrogenase (NADP+) activity [GO:0004450];magnesium ion binding [GO:0000287];NAD binding [GO:0051287]	cytosol [GO:0005829];mitochondrial inner membrane [GO:0005743];mitochondrion [GO:0005739];peroxisome [GO:0005777]	2-oxoglutarate metabolic process [GO:0006103];glyoxylate cycle [GO:0006097];isocitrate metabolic process [GO:0006102];tricarboxylic acid cycle [GO:0006099];isocitrate dehydrogenase (NADP+) activity [GO:0004450];magnesium ion binding [GO:0000287];NAD binding [GO:0051287];cytosol [GO:0005829];mitochondrial inner membrane [GO:0005743];mitochondrion [GO:0005739];peroxisome [GO:0005777]
Q08E12	DNA replication complex GINS protein PSF3	DNA replication [GO:0006260]		nucleoplasm [GO:0005654]	DNA replication [GO:0006260];nucleoplasm [GO:0005654]
Q0P571	Myosin regulatory light chain 2, skeletal muscle isoform	skeletal muscle tissue development [GO:0007519]	calcium ion binding [GO:0005509];structural constituent of muscle [GO:0008307]	myosin complex [GO:0016459]	skeletal muscle tissue development [GO:0007519];calcium ion binding [GO:0005509];structural constituent of muscle [GO:0008307];myosin complex [GO:0016459]
Q0VD01	U3 small nucleolar ribonucleoprotein protein IMP4	rRNA processing [GO:0006364]	rRNA primary transcript binding [GO:0042134];snoRNA binding [GO:0030515]	fibrillar center [GO:0001650];Mpp10 complex [GO:0034457];small-subunit processome [GO:0032040]	rRNA processing [GO:0006364];rRNA primary transcript binding [GO:0042134];snoRNA binding [GO:0030515];fibrillar center [GO:0001650];Mpp10 complex [GO:0034457];small-subunit processome [GO:0032040]
Q148J6	Actin-related protein 2/3 complex subunit 4	actin filament polymerization [GO:0030041];Arp2/3 complex-mediated actin nucleation [GO:0034314]	actin filament binding [GO:0051015];enzyme binding [GO:0019899];protein binding, bridging [GO:0030674];structural constituent of cytoskeleton [GO:0005200]	Arp2/3 protein complex [GO:0005885];cell projection [GO:0042995];cytosol [GO:0005829]	actin filament polymerization [GO:0030041];Arp2/3 complex-mediated actin nucleation [GO:0034314];actin filament binding [GO:0051015];enzyme binding [GO:0019899];protein binding, bridging [GO:0030674];structural constituent of cytoskeleton [GO:0005200];Arp2/3 protein complex [GO:0005885];cell projection [GO:0042995];cytosol [GO:0005829]
Q17QB7	Ras-related protein Rab-30	Golgi organization [GO:0007030]	GTP binding [GO:0005525];GTPase activity [GO:0003924]	cis-Golgi network [GO:0005801];Golgi cisterna [GO:0031985];membrane [GO:0016020];trans-Golgi network [GO:0005802]	Golgi organization [GO:0007030];GTP binding [GO:0005525];GTPase activity [GO:0003924];cis-Golgi network [GO:0005801];Golgi cisterna [GO:0031985];membrane [GO:0016020];trans-Golgi network [GO:0005802]
Q17R09	Pre-mRNA-splicing factor ATP-dependent RNA helicase PRP16	mRNA splicing, via spliceosome [GO:0000398]	ATP binding [GO:0005524];ATP-dependent RNA helicase activity [GO:0004004];RNA binding [GO:0003723]	cytoplasm [GO:0005737];spliceosomal complex [GO:0005681]	mRNA splicing, via spliceosome [GO:0000398];ATP binding [GO:0005524];ATP-dependent RNA helicase activity [GO:0004004];RNA binding [GO:0003723];cytoplasm [GO:0005737];spliceosomal complex [GO:0005681]
Q27971	Calpain-2 catalytic subunit	blastocyst development [GO:0001824];cellular response to amino acid stimulus [GO:0071230];myoblast fusion [GO:0007520];proteolysis [GO:0006508];proteolysis involved in cellular protein catabolic process [GO:0051603];regulation of cytoskeleton organization [GO:0051493]	calcium ion binding [GO:0005509];calcium-dependent cysteine-type endopeptidase activity [GO:0004198]	chromatin [GO:0000785];cytoplasm [GO:0005737];cytosol [GO:0005829];dendrite [GO:0030425];Golgi apparatus [GO:0005794];lysosome [GO:0005764];membrane raft [GO:0045121];nucleus [GO:0005634];perinuclear endoplasmic reticulum [GO:0097038];plasma membrane [GO:0005886];pseudopodium [GO:0031143]	blastocyst development [GO:0001824];cellular response to amino acid stimulus [GO:0071230];myoblast fusion [GO:0007520];proteolysis [GO:0006508];proteolysis involved in cellular protein catabolic process [GO:0051603];regulation of cytoskeleton organization [GO:0051493];calcium ion binding [GO:0005509];calcium-dependent cysteine-type endopeptidase activity [GO:0004198];chromatin [GO:0000785];cytopl…
Q27991	Myosin-10	actin filament-based movement [GO:0030048];adult heart development [GO:0007512];aorta development [GO:0035904];axon guidance [GO:0007411];cardiac myofibril assembly [GO:0055003];cardiac septum development [GO:0003279];cell adhesion [GO:0007155];cell proliferation [GO:0008283];cerebellar Purkinje cell layer development [GO:0021680];coronary vasculature development [GO:0060976];exocytosis [GO:00068…	actin filament binding [GO:0051015];actin-dependent ATPase activity [GO:0030898];ADP binding [GO:0043531];ATP binding [GO:0005524];calmodulin binding [GO:0005516];microfilament motor activity [GO:0000146];microtubule binding [GO:0008017];microtubule motor activity [GO:0003777];mRNA 5'-UTR binding [GO:0048027];RNA stem-loop binding [GO:0035613]	brush border [GO:0005903];cell cortex [GO:0005938];cleavage furrow [GO:0032154];cytosol [GO:0005829];dendritic spine [GO:0043197];growth cone [GO:0030426];lamellipodium [GO:0030027];midbody [GO:0030496];myosin II complex [GO:0016460];myosin II filament [GO:0097513];neuromuscular junction [GO:0031594];neuronal cell body [GO:0043025];polysome [GO:0005844];spindle [GO:0005819];stress fiber [GO:00017…	actin filament-based movement [GO:0030048];adult heart development [GO:0007512];aorta development [GO:0035904];axon guidance [GO:0007411];cardiac myofibril assembly [GO:0055003];cardiac septum development [GO:0003279];cell adhesion [GO:0007155];cell proliferation [GO:0008283];cerebellar Purkinje cell layer development [GO:0021680];coronary vasculature development [GO:0060976];exocytosis [GO:00068…
Q28178	Thrombospondin-1	behavioral response to pain [GO:0048266];cell adhesion [GO:0007155];extracellular matrix organization [GO:0030198];inflammatory response [GO:0006954];negative regulation of angiogenesis [GO:0016525];response to endoplasmic reticulum stress [GO:0034976];response to unfolded protein [GO:0006986]	calcium ion binding [GO:0005509];extracellular matrix binding [GO:0050840];heparin binding [GO:0008201]	endoplasmic reticulum [GO:0005783];extracellular matrix [GO:0031012];extracellular space [GO:0005615];sarcoplasmic reticulum [GO:0016529]	behavioral response to pain [GO:0048266];cell adhesion [GO:0007155];extracellular matrix organization [GO:0030198];inflammatory response [GO:0006954];negative regulation of angiogenesis [GO:0016525];response to endoplasmic reticulum stress [GO:0034976];response to unfolded protein [GO:0006986];calcium ion binding [GO:0005509];extracellular matrix binding [GO:0050840];heparin binding [GO:0008201];…
Q29RV1	Protein disulfide-isomerase A4	cell redox homeostasis [GO:0045454];protein folding [GO:0006457];response to endoplasmic reticulum stress [GO:0034976]	protein disulfide isomerase activity [GO:0003756]	endoplasmic reticulum [GO:0005783];endoplasmic reticulum lumen [GO:0005788];melanosome [GO:0042470]	cell redox homeostasis [GO:0045454];protein folding [GO:0006457];response to endoplasmic reticulum stress [GO:0034976];protein disulfide isomerase activity [GO:0003756];endoplasmic reticulum [GO:0005783];endoplasmic reticulum lumen [GO:0005788];melanosome [GO:0042470]
Q2T9L8	Methionine--tRNA ligase, cytoplasmic	methionyl-tRNA aminoacylation [GO:0006431];tRNA aminoacylation for protein translation [GO:0006418]	ATP binding [GO:0005524];methionine-tRNA ligase activity [GO:0004825];tRNA binding [GO:0000049]	aminoacyl-tRNA synthetase multienzyme complex [GO:0017101];cytosol [GO:0005829]	methionyl-tRNA aminoacylation [GO:0006431];tRNA aminoacylation for protein translation [GO:0006418];ATP binding [GO:0005524];methionine-tRNA ligase activity [GO:0004825];tRNA binding [GO:0000049];aminoacyl-tRNA synthetase multienzyme complex [GO:0017101];cytosol [GO:0005829]
Q2TBV3	Electron transfer flavoprotein subunit beta	fatty acid beta-oxidation using acyl-CoA dehydrogenase [GO:0033539];oxidation-reduction process [GO:0055114]	electron transfer activity [GO:0009055];nucleotide binding [GO:0000166]	cytosol [GO:0005829];mitochondrial matrix [GO:0005759]	fatty acid beta-oxidation using acyl-CoA dehydrogenase [GO:0033539];oxidation-reduction process [GO:0055114];electron transfer activity [GO:0009055];nucleotide binding [GO:0000166];cytosol [GO:0005829];mitochondrial matrix [GO:0005759]
Q32KS2	Dynein intermediate chain 1, axonemal	cilium movement [GO:0003341];determination of left/right symmetry [GO:0007368];epithelial cilium movement [GO:0003351];heart development [GO:0007507];insulin receptor signaling pathway [GO:0008286];outer dynein arm assembly [GO:0036158]	dynein heavy chain binding [GO:0045504];dynein light chain binding [GO:0045503];motor activity [GO:0003774]	centrosome [GO:0005813];microtubule [GO:0005874];outer dynein arm [GO:0036157]	cilium movement [GO:0003341];determination of left/right symmetry [GO:0007368];epithelial cilium movement [GO:0003351];heart development [GO:0007507];insulin receptor signaling pathway [GO:0008286];outer dynein arm assembly [GO:0036158];dynein heavy chain binding [GO:0045504];dynein light chain binding [GO:0045503];motor activity [GO:0003774];centrosome [GO:0005813];microtubule [GO:0005874];outer…
Q32KV4	Cytoplasmic dynein 2 light intermediate chain 1	determination of left/right symmetry [GO:0007368];intraciliary retrograde transport [GO:0035721];intraciliary transport involved in cilium assembly [GO:0035735];regulation of cilium assembly [GO:1902017]	ATP-dependent microtubule motor activity, minus-end-directed [GO:0008569];dynein heavy chain binding [GO:0045504]	apical part of cell [GO:0045177];axoneme [GO:0005930];centrosome [GO:0005813];ciliary basal body [GO:0036064];ciliary transition zone [GO:0035869];cytoplasm [GO:0005737];cytoplasmic dynein complex [GO:0005868];intraciliary transport particle [GO:0030990];microtubule [GO:0005874];motile cilium [GO:0031514]	determination of left/right symmetry [GO:0007368];intraciliary retrograde transport [GO:0035721];intraciliary transport involved in cilium assembly [GO:0035735];regulation of cilium assembly [GO:1902017];ATP-dependent microtubule motor activity, minus-end-directed [GO:0008569];dynein heavy chain binding [GO:0045504];apical part of cell [GO:0045177];axoneme [GO:0005930];centrosome [GO:0005813];cil…
Q32LA7	Histone H2A.V	chromatin silencing [GO:0006342]	DNA binding [GO:0003677];protein heterodimerization activity [GO:0046982]	nuclear chromatin [GO:0000790];nucleosome [GO:0000786]	chromatin silencing [GO:0006342];DNA binding [GO:0003677];protein heterodimerization activity [GO:0046982];nuclear chromatin [GO:0000790];nucleosome [GO:0000786]
Q3MHN7	Endonuclease 8-like 3	base-excision repair [GO:0006284];nucleotide-excision repair [GO:0006289]	bubble DNA binding [GO:0000405];class I DNA-(apurinic or apyrimidinic site) endonuclease activity [GO:0140078];damaged DNA binding [GO:0003684];DNA N-glycosylase activity [GO:0019104];DNA-(apurinic or apyrimidinic site) endonuclease activity [GO:0003906];double-stranded DNA binding [GO:0003690];single-stranded DNA binding [GO:0003697];zinc ion binding [GO:0008270]	nucleoplasm [GO:0005654];nucleus [GO:0005634]	base-excision repair [GO:0006284];nucleotide-excision repair [GO:0006289];bubble DNA binding [GO:0000405];class I DNA-(apurinic or apyrimidinic site) endonuclease activity [GO:0140078];damaged DNA binding [GO:0003684];DNA N-glycosylase activity [GO:0019104];DNA-(apurinic or apyrimidinic site) endonuclease activity [GO:0003906];double-stranded DNA binding [GO:0003690];single-stranded DNA binding […
Q3SWY1	AT-rich interactive domain-containing protein 5A	innate immune response [GO:0045087];regulation of transcription by RNA polymerase II [GO:0006357];transcription, DNA-templated [GO:0006351]	RNA binding [GO:0003723];transcription regulatory region DNA binding [GO:0044212]	nucleus [GO:0005634]	innate immune response [GO:0045087];regulation of transcription by RNA polymerase II [GO:0006357];transcription, DNA-templated [GO:0006351];RNA binding [GO:0003723];transcription regulatory region DNA binding [GO:0044212];nucleus [GO:0005634]
Q3SZE9	Tubulin-specific chaperone C	cell morphogenesis [GO:0000902];post-chaperonin tubulin folding pathway [GO:0007023];protein folding [GO:0006457];tubulin complex assembly [GO:0007021]	GTPase activity [GO:0003924];tubulin binding [GO:0015631]	cytoplasm [GO:0005737];cytosol [GO:0005829];photoreceptor connecting cilium [GO:0032391]	cell morphogenesis [GO:0000902];post-chaperonin tubulin folding pathway [GO:0007023];protein folding [GO:0006457];tubulin complex assembly [GO:0007021];GTPase activity [GO:0003924];tubulin binding [GO:0015631];cytoplasm [GO:0005737];cytosol [GO:0005829];photoreceptor connecting cilium [GO:0032391]
Q3T0I4	THO complex subunit 4	mRNA processing [GO:0006397];mRNA transport [GO:0051028];RNA splicing [GO:0008380]	RNA binding [GO:0003723]	cytoplasm [GO:0005737];nuclear speck [GO:0016607];spliceosomal complex [GO:0005681]	mRNA processing [GO:0006397];mRNA transport [GO:0051028];RNA splicing [GO:0008380];RNA binding [GO:0003723];cytoplasm [GO:0005737];nuclear speck [GO:0016607];spliceosomal complex [GO:0005681]
Q3ZBY2	Transgelin-3	negative regulation of transcription by RNA polymerase II [GO:0000122]	actin filament binding [GO:0051015]	myelin sheath [GO:0043209];nucleus [GO:0005634]	negative regulation of transcription by RNA polymerase II [GO:0000122];actin filament binding [GO:0051015];myelin sheath [GO:0043209];nucleus [GO:0005634]
Q58DL7	Rho guanine nucleotide exchange factor 9	regulation of Rho protein signal transduction [GO:0035023]	Rho guanyl-nucleotide exchange factor activity [GO:0005089]	cytosol [GO:0005829]	regulation of Rho protein signal transduction [GO:0035023];Rho guanyl-nucleotide exchange factor activity [GO:0005089];cytosol [GO:0005829]
Q58DM7	Oxidoreductase NAD-binding domain-containing protein 1		oxidoreductase activity [GO:0016491]	mitochondrion [GO:0005739]	oxidoreductase activity [GO:0016491];mitochondrion [GO:0005739]
Q58DW0	60S ribosomal protein L4	cytoplasmic translation [GO:0002181]	RNA binding [GO:0003723];structural constituent of ribosome [GO:0003735]	cytosolic large ribosomal subunit [GO:0022625]	cytoplasmic translation [GO:0002181];RNA binding [GO:0003723];structural constituent of ribosome [GO:0003735];cytosolic large ribosomal subunit [GO:0022625]
Q5BIM8	DNA excision repair protein ERCC-8	cellular response to DNA damage stimulus [GO:0006974];nucleotide-excision repair [GO:0006289];positive regulation of DNA repair [GO:0045739];proteasome-mediated ubiquitin-dependent protein catabolic process [GO:0043161];protein autoubiquitination [GO:0051865];protein polyubiquitination [GO:0000209];response to oxidative stress [GO:0006979];response to UV [GO:0009411];response to X-ray [GO:0010165…	protein-containing complex binding [GO:0044877];ubiquitin-protein transferase activity [GO:0004842]	Cul4A-RING E3 ubiquitin ligase complex [GO:0031464];nuclear matrix [GO:0016363];nucleotide-excision repair complex [GO:0000109];protein-containing complex [GO:0032991]	cellular response to DNA damage stimulus [GO:0006974];nucleotide-excision repair [GO:0006289];positive regulation of DNA repair [GO:0045739];proteasome-mediated ubiquitin-dependent protein catabolic process [GO:0043161];protein autoubiquitination [GO:0051865];protein polyubiquitination [GO:0000209];response to oxidative stress [GO:0006979];response to UV [GO:0009411];response to X-ray [GO:0010165…
Q5BIR5	Serpin B8	epithelial cell-cell adhesion [GO:0090136]	serine-type endopeptidase inhibitor activity [GO:0004867]	cytoplasm [GO:0005737];cytosol [GO:0005829];extracellular space [GO:0005615]	epithelial cell-cell adhesion [GO:0090136];serine-type endopeptidase inhibitor activity [GO:0004867];cytoplasm [GO:0005737];cytosol [GO:0005829];extracellular space [GO:0005615]
Q5EA79	Aldose 1-epimerase	galactose catabolic process via UDP-galactose [GO:0033499];glucose metabolic process [GO:0006006]	aldose 1-epimerase activity [GO:0004034];carbohydrate binding [GO:0030246]	cytoplasm [GO:0005737]	galactose catabolic process via UDP-galactose [GO:0033499];glucose metabolic process [GO:0006006];aldose 1-epimerase activity [GO:0004034];carbohydrate binding [GO:0030246];cytoplasm [GO:0005737]
Q7YRD0	RNA-binding protein PNO1		RNA binding [GO:0003723]	nucleolus [GO:0005730]	RNA binding [GO:0003723];nucleolus [GO:0005730]
Q95M77	Ammonium transporter Rh type B	ammonium transmembrane transport [GO:0072488];ammonium transport [GO:0015696];organic cation transport [GO:0015695];transepithelial ammonium transport [GO:0070634]	ammonium transmembrane transporter activity [GO:0008519];ankyrin binding [GO:0030506]	anchored component of plasma membrane [GO:0046658];basolateral plasma membrane [GO:0016323];cytoplasmic vesicle membrane [GO:0030659];integral component of plasma membrane [GO:0005887];spectrin-associated cytoskeleton [GO:0014731]	ammonium transmembrane transport [GO:0072488];ammonium transport [GO:0015696];organic cation transport [GO:0015695];transepithelial ammonium transport [GO:0070634];ammonium transmembrane transporter activity [GO:0008519];ankyrin binding [GO:0030506];anchored component of plasma membrane [GO:0046658];basolateral plasma membrane [GO:0016323];cytoplasmic vesicle membrane [GO:0030659];integral compon…
Q9MZ08	Basal cell adhesion molecule	cell-matrix adhesion [GO:0007160]	laminin binding [GO:0043236];laminin receptor activity [GO:0005055];protein C-terminus binding [GO:0008022]	cell surface [GO:0009986];integral component of membrane [GO:0016021];plasma membrane [GO:0005886]	cell-matrix adhesion [GO:0007160];laminin binding [GO:0043236];laminin receptor activity [GO:0005055];protein C-terminus binding [GO:0008022];cell surface [GO:0009986];integral component of membrane [GO:0016021];plasma membrane [GO:0005886]
Q9XSC6	Creatine kinase M-type	phosphocreatine biosynthetic process [GO:0046314];response to heat [GO:0009408]	ATP binding [GO:0005524];creatine kinase activity [GO:0004111]	cytoplasm [GO:0005737];extracellular space [GO:0005615]	phosphocreatine biosynthetic process [GO:0046314];response to heat [GO:0009408];ATP binding [GO:0005524];creatine kinase activity [GO:0004111];cytoplasm [GO:0005737];extracellular space [GO:0005615]
A0JN64	GTPase activating Rap/RanGAP domain-like 3	regulation of small GTPase mediated signal transduction [GO:0051056]	GTPase activator activity [GO:0005096]		regulation of small GTPase mediated signal transduction [GO:0051056];GTPase activator activity [GO:0005096]
A2VDS9	Vasopressin V1a receptor	cellular response to hormone stimulus [GO:0032870];maternal behavior [GO:0042711];positive regulation of vasoconstriction [GO:0045907];regulation of systemic arterial blood pressure by vasopressin [GO:0001992];response to peptide [GO:1901652]	peptide binding [GO:0042277];vasopressin receptor activity [GO:0005000]	integral component of plasma membrane [GO:0005887]	cellular response to hormone stimulus [GO:0032870];maternal behavior [GO:0042711];positive regulation of vasoconstriction [GO:0045907];regulation of systemic arterial blood pressure by vasopressin [GO:0001992];response to peptide [GO:1901652];peptide binding [GO:0042277];vasopressin receptor activity [GO:0005000];integral component of plasma membrane [GO:0005887]
A4FUA7	BRD2 protein
A4IF99	IRF8 protein	cellular response to interferon-gamma [GO:0071346];cellular response to lipopolysaccharide [GO:0071222];defense response to bacterium [GO:0042742];defense response to protozoan [GO:0042832];myeloid cell differentiation [GO:0030099];negative regulation of growth of symbiont in host [GO:0044130];phagocytosis [GO:0006909];positive regulation of interferon-gamma production [GO:0032729];positive regul…	RNA polymerase II proximal promoter sequence-specific DNA binding [GO:0000978];transcriptional repressor activity, RNA polymerase II proximal promoter sequence-specific DNA binding [GO:0001078]	cytoplasm [GO:0005737];nucleoplasm [GO:0005654]	cellular response to interferon-gamma [GO:0071346];cellular response to lipopolysaccharide [GO:0071222];defense response to bacterium [GO:0042742];defense response to protozoan [GO:0042832];myeloid cell differentiation [GO:0030099];negative regulation of growth of symbiont in host [GO:0044130];phagocytosis [GO:0006909];positive regulation of interferon-gamma production [GO:0032729];positive regul…
A5D792	Histone H4	nucleosome assembly [GO:0006334]	DNA binding [GO:0003677];protein heterodimerization activity [GO:0046982]	nucleosome [GO:0000786];nucleus [GO:0005634]	nucleosome assembly [GO:0006334];DNA binding [GO:0003677];protein heterodimerization activity [GO:0046982];nucleosome [GO:0000786];nucleus [GO:0005634]
A5PJQ5	FAM19A1 protein
A5PJT2	INTS10 protein	snRNA processing [GO:0016180]		integrator complex [GO:0032039]	snRNA processing [GO:0016180];integrator complex [GO:0032039]
A5PJW8	DNA-directed RNA polymerase subunit beta	transcription by RNA polymerase II [GO:0006366]	chromatin binding [GO:0003682];DNA binding [GO:0003677];DNA-directed 5'-3' RNA polymerase activity [GO:0003899];metal ion binding [GO:0046872];ribonucleoside binding [GO:0032549]	DNA-directed RNA polymerase II, core complex [GO:0005665];nuclear chromosome, telomeric region [GO:0000784]	transcription by RNA polymerase II [GO:0006366];chromatin binding [GO:0003682];DNA binding [GO:0003677];DNA-directed 5'-3' RNA polymerase activity [GO:0003899];metal ion binding [GO:0046872];ribonucleoside binding [GO:0032549];DNA-directed RNA polymerase II, core complex [GO:0005665];nuclear chromosome, telomeric region [GO:0000784]
A5PJX6	MGC157372 protein			integral component of membrane [GO:0016021]	integral component of membrane [GO:0016021]
A6H6Z6	Fas ligand	activation of cysteine-type endopeptidase activity involved in apoptotic process [GO:0006919];extrinsic apoptotic signaling pathway via death domain receptors [GO:0008625];immune response [GO:0006955];necroptotic signaling pathway [GO:0097527];negative regulation of angiogenesis [GO:0016525];negative regulation of transcription by RNA polymerase II [GO:0000122];positive regulation of endothelial …	cytokine activity [GO:0005125];tumor necrosis factor receptor binding [GO:0005164]	external side of plasma membrane [GO:0009897];extracellular exosome [GO:0070062];integral component of membrane [GO:0016021];nucleus [GO:0005634]	activation of cysteine-type endopeptidase activity involved in apoptotic process [GO:0006919];extrinsic apoptotic signaling pathway via death domain receptors [GO:0008625];immune response [GO:0006955];necroptotic signaling pathway [GO:0097527];negative regulation of angiogenesis [GO:0016525];negative regulation of transcription by RNA polymerase II [GO:0000122];positive regulation of endothelial …
A6H729	LOC514187 protein
A6QNT5	PCDHA13 protein	homophilic cell adhesion via plasma membrane adhesion molecules [GO:0007156];nervous system development [GO:0007399]	calcium ion binding [GO:0005509]	plasma membrane [GO:0005886]	homophilic cell adhesion via plasma membrane adhesion molecules [GO:0007156];nervous system development [GO:0007399];calcium ion binding [GO:0005509];plasma membrane [GO:0005886]
A6QPJ3	TRABD protein
A6QPU2	ARHGAP12 protein	actin filament organization [GO:0007015];morphogenesis of an epithelial sheet [GO:0002011];negative regulation of small GTPase mediated signal transduction [GO:0051058];phagocytosis, engulfment [GO:0006911];signal transduction [GO:0007165]	GTPase activator activity [GO:0005096]	phagocytic cup [GO:0001891]	actin filament organization [GO:0007015];morphogenesis of an epithelial sheet [GO:0002011];negative regulation of small GTPase mediated signal transduction [GO:0051058];phagocytosis, engulfment [GO:0006911];signal transduction [GO:0007165];GTPase activator activity [GO:0005096];phagocytic cup [GO:0001891]
A6QQP6	GABRG1 protein	chloride transport [GO:0006821];gamma-aminobutyric acid signaling pathway [GO:0007214]	extracellular ligand-gated ion channel activity [GO:0005230];GABA-A receptor activity [GO:0004890]	integral component of membrane [GO:0016021];plasma membrane [GO:0005886]	chloride transport [GO:0006821];gamma-aminobutyric acid signaling pathway [GO:0007214];extracellular ligand-gated ion channel activity [GO:0005230];GABA-A receptor activity [GO:0004890];integral component of membrane [GO:0016021];plasma membrane [GO:0005886]
A7E307	DDX17 protein	mRNA splicing, via spliceosome [GO:0000398];positive regulation of transcription, DNA-templated [GO:0045893];RNA secondary structure unwinding [GO:0010501]	ATP binding [GO:0005524];ATP-dependent RNA helicase activity [GO:0004004];nucleic acid binding [GO:0003676]	cytoplasm [GO:0005737];nucleolus [GO:0005730]	mRNA splicing, via spliceosome [GO:0000398];positive regulation of transcription, DNA-templated [GO:0045893];RNA secondary structure unwinding [GO:0010501];ATP binding [GO:0005524];ATP-dependent RNA helicase activity [GO:0004004];nucleic acid binding [GO:0003676];cytoplasm [GO:0005737];nucleolus [GO:0005730]
A7E374	SRRM2 protein
A7E3B6	MPP6 protein
A7E3E0	RUFY2 protein
A7MB41	DNA-binding protein SATB	activated T cell proliferation [GO:0050798];CD4-positive, alpha-beta T cell differentiation [GO:0043367];CD8-positive, alpha-beta T cell differentiation [GO:0043374];chromatin remodeling [GO:0006338];epidermis development [GO:0008544];histone methylation [GO:0016571];reflex [GO:0060004];regulation of transcription by RNA polymerase II [GO:0006357];transcription, DNA-templated [GO:0006351]	chromatin binding [GO:0003682];RNA polymerase II regulatory region sequence-specific DNA binding [GO:0000977];sequence-specific DNA binding [GO:0043565];transcriptional repressor activity, RNA polymerase II transcription regulatory region sequence-specific DNA binding [GO:0001227]	nuclear heterochromatin [GO:0005720];nuclear matrix [GO:0016363];nucleus [GO:0005634];PML body [GO:0016605]	activated T cell proliferation [GO:0050798];CD4-positive, alpha-beta T cell differentiation [GO:0043367];CD8-positive, alpha-beta T cell differentiation [GO:0043374];chromatin remodeling [GO:0006338];epidermis development [GO:0008544];histone methylation [GO:0016571];reflex [GO:0060004];regulation of transcription by RNA polymerase II [GO:0006357];transcription, DNA-templated [GO:0006351];chromat…
A7Z066	Calnexin	clathrin-dependent endocytosis [GO:0072583];protein folding [GO:0006457];synaptic vesicle endocytosis [GO:0048488]	calcium ion binding [GO:0005509];unfolded protein binding [GO:0051082]	endoplasmic reticulum membrane [GO:0005789];endoplasmic reticulum quality control compartment [GO:0044322];ER-mitochondrion membrane contact site [GO:0044233];integral component of membrane [GO:0016021];myelin sheath [GO:0043209];synapse [GO:0045202]	clathrin-dependent endocytosis [GO:0072583];protein folding [GO:0006457];synaptic vesicle endocytosis [GO:0048488];calcium ion binding [GO:0005509];unfolded protein binding [GO:0051082];endoplasmic reticulum membrane [GO:0005789];endoplasmic reticulum quality control compartment [GO:0044322];ER-mitochondrion membrane contact site [GO:0044233];integral component of membrane [GO:0016021];myelin she…
A8E662	LOC534247 protein	cellular protein modification process [GO:0006464]	biotin-[acetyl-CoA-carboxylase] ligase activity [GO:0004077]		cellular protein modification process [GO:0006464];biotin-[acetyl-CoA-carboxylase] ligase activity [GO:0004077]
D3IVZ2	DEAD (Asp-Glu-Ala-Asp) box polypeptide 3, Y-linked	chromosome segregation [GO:0007059];regulation of gene expression [GO:0010468];RNA secondary structure unwinding [GO:0010501];translational initiation [GO:0006413]	ATP binding [GO:0005524];ATP-dependent RNA helicase activity [GO:0004004];nucleic acid binding [GO:0003676]	cytoplasmic ribonucleoprotein granule [GO:0036464];nucleolus [GO:0005730]	chromosome segregation [GO:0007059];regulation of gene expression [GO:0010468];RNA secondary structure unwinding [GO:0010501];translational initiation [GO:0006413];ATP binding [GO:0005524];ATP-dependent RNA helicase activity [GO:0004004];nucleic acid binding [GO:0003676];cytoplasmic ribonucleoprotein granule [GO:0036464];nucleolus [GO:0005730]
E1B719	Uncharacterized protein	innate immune response [GO:0045087]	RNA binding [GO:0003723]	cytoplasm [GO:0005737]	innate immune response [GO:0045087];RNA binding [GO:0003723];cytoplasm [GO:0005737]
E1B729	Sulfotransferase		[heparan sulfate]-glucosamine 3-sulfotransferase 1 activity [GO:0008467]		[heparan sulfate]-glucosamine 3-sulfotransferase 1 activity [GO:0008467]
E1B750	Uncharacterized protein	negative regulation of apoptotic process [GO:0043066];negative regulation of cell differentiation [GO:0045596];negative regulation of transcription, DNA-templated [GO:0045892];positive regulation of cell proliferation [GO:0008284]			negative regulation of apoptotic process [GO:0043066];negative regulation of cell differentiation [GO:0045596];negative regulation of transcription, DNA-templated [GO:0045892];positive regulation of cell proliferation [GO:0008284]
E1B7E3	Golgin A4	Golgi to plasma membrane protein transport [GO:0043001];positive regulation of axon extension [GO:0045773]	GTPase binding [GO:0051020]	cytosol [GO:0005829];Golgi apparatus [GO:0005794]	Golgi to plasma membrane protein transport [GO:0043001];positive regulation of axon extension [GO:0045773];GTPase binding [GO:0051020];cytosol [GO:0005829];Golgi apparatus [GO:0005794]
E1B7I3	Uncharacterized protein		metal ion binding [GO:0046872];metalloendopeptidase activity [GO:0004222]	integral component of membrane [GO:0016021]	metal ion binding [GO:0046872];metalloendopeptidase activity [GO:0004222];integral component of membrane [GO:0016021]
E1B8K6	Uncharacterized protein		RNA binding [GO:0003723]		RNA binding [GO:0003723]
E1B8Q9	Importin 8	protein import into nucleus [GO:0006606];signal transduction [GO:0007165]	protein transporter activity [GO:0008565];Ran GTPase binding [GO:0008536]	cytosol [GO:0005829];nuclear envelope [GO:0005635]	protein import into nucleus [GO:0006606];signal transduction [GO:0007165];protein transporter activity [GO:0008565];Ran GTPase binding [GO:0008536];cytosol [GO:0005829];nuclear envelope [GO:0005635]
E1B9N8	Lysine methyltransferase 2D	positive regulation of cell proliferation [GO:0008284];positive regulation of intracellular estrogen receptor signaling pathway [GO:0033148];positive regulation of transcription by RNA polymerase II [GO:0045944];response to estrogen [GO:0043627]	histone methyltransferase activity (H3-K4 specific) [GO:0042800];metal ion binding [GO:0046872];transcription regulatory region DNA binding [GO:0044212]	MLL3/4 complex [GO:0044666]	positive regulation of cell proliferation [GO:0008284];positive regulation of intracellular estrogen receptor signaling pathway [GO:0033148];positive regulation of transcription by RNA polymerase II [GO:0045944];response to estrogen [GO:0043627];histone methyltransferase activity (H3-K4 specific) [GO:0042800];metal ion binding [GO:0046872];transcription regulatory region DNA binding [GO:0044212];…
E1BA35	Zinc finger and SCAN domain containing 10	negative regulation of transcription, DNA-templated [GO:0045892];regulation of transcription, DNA-templated [GO:0006355];transcription, DNA-templated [GO:0006351]	DNA binding transcription factor activity [GO:0003700];metal ion binding [GO:0046872];sequence-specific DNA binding [GO:0043565]	nucleus [GO:0005634]	negative regulation of transcription, DNA-templated [GO:0045892];regulation of transcription, DNA-templated [GO:0006355];transcription, DNA-templated [GO:0006351];DNA binding transcription factor activity [GO:0003700];metal ion binding [GO:0046872];sequence-specific DNA binding [GO:0043565];nucleus [GO:0005634]
E1BAK4	Dopey family member 2	cognition [GO:0050890];Golgi to endosome transport [GO:0006895]		cytosol [GO:0005829];endosome [GO:0005768];trans-Golgi network [GO:0005802]	cognition [GO:0050890];Golgi to endosome transport [GO:0006895];cytosol [GO:0005829];endosome [GO:0005768];trans-Golgi network [GO:0005802]
E1BC24	Midasin	ribosomal large subunit assembly [GO:0000027];rRNA processing [GO:0006364]	ATP binding [GO:0005524];ATPase activity [GO:0016887]	cytosol [GO:0005829];intermediate filament cytoskeleton [GO:0045111];nucleolus [GO:0005730];preribosome, large subunit precursor [GO:0030687]	ribosomal large subunit assembly [GO:0000027];rRNA processing [GO:0006364];ATP binding [GO:0005524];ATPase activity [GO:0016887];cytosol [GO:0005829];intermediate filament cytoskeleton [GO:0045111];nucleolus [GO:0005730];preribosome, large subunit precursor [GO:0030687]
E1BC41	Kinesin family member 15	microtubule-based movement [GO:0007018]	ATP binding [GO:0005524];ATPase activity [GO:0016887];microtubule binding [GO:0008017];microtubule motor activity [GO:0003777]	kinesin complex [GO:0005871]	microtubule-based movement [GO:0007018];ATP binding [GO:0005524];ATPase activity [GO:0016887];microtubule binding [GO:0008017];microtubule motor activity [GO:0003777];kinesin complex [GO:0005871]
E1BC48	Centrosomal protein 350	microtubule anchoring [GO:0034453]	microtubule binding [GO:0008017]	centriole [GO:0005814];centrosome [GO:0005813]	microtubule anchoring [GO:0034453];microtubule binding [GO:0008017];centriole [GO:0005814];centrosome [GO:0005813]
E1BC55	KIAA1671
E1BC71	Doublesex and mab-3 related transcription factor 2	embryonic skeletal system development [GO:0048706];positive regulation of myotome development [GO:2000287];positive regulation of transcription by RNA polymerase II [GO:0045944];regulation of somitogenesis [GO:0014807]	DNA binding transcription factor activity [GO:0003700];metal ion binding [GO:0046872];protein homodimerization activity [GO:0042803];RNA polymerase II regulatory region sequence-specific DNA binding [GO:0000977]	nucleus [GO:0005634]	embryonic skeletal system development [GO:0048706];positive regulation of myotome development [GO:2000287];positive regulation of transcription by RNA polymerase II [GO:0045944];regulation of somitogenesis [GO:0014807];DNA binding transcription factor activity [GO:0003700];metal ion binding [GO:0046872];protein homodimerization activity [GO:0042803];RNA polymerase II regulatory region sequence-sp…
E1BC79	Hydroxyacid oxidase 1	fatty acid alpha-oxidation [GO:0001561];glycolate catabolic process [GO:0046296]	FMN binding [GO:0010181];glycolate oxidase activity [GO:0008891];signaling receptor binding [GO:0005102]	peroxisome [GO:0005777]	fatty acid alpha-oxidation [GO:0001561];glycolate catabolic process [GO:0046296];FMN binding [GO:0010181];glycolate oxidase activity [GO:0008891];signaling receptor binding [GO:0005102];peroxisome [GO:0005777]
E1BC86	Polycystin 1, transient receptor potential channel interacting	branching morphogenesis of an epithelial tube [GO:0048754];cartilage condensation [GO:0001502];cell cycle arrest [GO:0007050];cell-cell adhesion [GO:0098609];cytoplasmic sequestering of transcription factor [GO:0042994];detection of mechanical stimulus [GO:0050982];digestive tract development [GO:0048565];embryonic placenta development [GO:0001892];establishment of cell polarity [GO:0030010];geni…	calcium channel activity [GO:0005262];ion channel binding [GO:0044325];protein domain specific binding [GO:0019904];protein kinase binding [GO:0019901]	basolateral plasma membrane [GO:0016323];cell surface [GO:0009986];cytoplasm [GO:0005737];extracellular exosome [GO:0070062];integral component of membrane [GO:0016021];membrane [GO:0016020];motile cilium [GO:0031514];nucleus [GO:0005634];polycystin complex [GO:0002133]	branching morphogenesis of an epithelial tube [GO:0048754];cartilage condensation [GO:0001502];cell cycle arrest [GO:0007050];cell-cell adhesion [GO:0098609];cytoplasmic sequestering of transcription factor [GO:0042994];detection of mechanical stimulus [GO:0050982];digestive tract development [GO:0048565];embryonic placenta development [GO:0001892];establishment of cell polarity [GO:0030010];geni…
E1BCI2	Ring finger protein 40	histone H2B ubiquitination [GO:0033523];histone monoubiquitination [GO:0010390];negative regulation of mRNA polyadenylation [GO:1900364];positive regulation of histone H2B ubiquitination [GO:2001168]	mRNA 3'-UTR binding [GO:0003730];protein homodimerization activity [GO:0042803];ubiquitin protein ligase binding [GO:0031625];ubiquitin-protein transferase activity [GO:0004842]	HULC complex [GO:0033503];nucleoplasm [GO:0005654]	histone H2B ubiquitination [GO:0033523];histone monoubiquitination [GO:0010390];negative regulation of mRNA polyadenylation [GO:1900364];positive regulation of histone H2B ubiquitination [GO:2001168];mRNA 3'-UTR binding [GO:0003730];protein homodimerization activity [GO:0042803];ubiquitin protein ligase binding [GO:0031625];ubiquitin-protein transferase activity [GO:0004842];HULC complex [GO:0033…
E1BDP3	Aldehyde dehydrogenase 5 family member A1	acetate metabolic process [GO:0006083];central nervous system development [GO:0007417];galactosylceramide metabolic process [GO:0006681];gamma-aminobutyric acid catabolic process [GO:0009450];glucose metabolic process [GO:0006006];glucosylceramide metabolic process [GO:0006678];glutamate decarboxylation to succinate [GO:0006540];glutamine metabolic process [GO:0006541];glutathione metabolic proce…	NAD binding [GO:0051287];succinate-semialdehyde dehydrogenase (NAD+) activity [GO:0004777];succinate-semialdehyde dehydrogenase [NAD(P)+] activity [GO:0009013]	mitochondrion [GO:0005739]	acetate metabolic process [GO:0006083];central nervous system development [GO:0007417];galactosylceramide metabolic process [GO:0006681];gamma-aminobutyric acid catabolic process [GO:0009450];glucose metabolic process [GO:0006006];glucosylceramide metabolic process [GO:0006678];glutamate decarboxylation to succinate [GO:0006540];glutamine metabolic process [GO:0006541];glutathione metabolic proce…
E1BDU8	LIM domain and actin binding 1	actin filament bundle assembly [GO:0051017];negative regulation of actin filament depolymerization [GO:0030835];ruffle organization [GO:0031529]	actin filament binding [GO:0051015];actin monomer binding [GO:0003785];metal ion binding [GO:0046872]	brush border [GO:0005903];cleavage furrow [GO:0032154];cytosol [GO:0005829];focal adhesion [GO:0005925];stress fiber [GO:0001725]	actin filament bundle assembly [GO:0051017];negative regulation of actin filament depolymerization [GO:0030835];ruffle organization [GO:0031529];actin filament binding [GO:0051015];actin monomer binding [GO:0003785];metal ion binding [GO:0046872];brush border [GO:0005903];cleavage furrow [GO:0032154];cytosol [GO:0005829];focal adhesion [GO:0005925];stress fiber [GO:0001725]
E1BE64	Testis specific 10	cell projection assembly [GO:0030031];spermatogenesis [GO:0007283]		cytoplasm [GO:0005737];motile cilium [GO:0031514];neuron projection [GO:0043005]	cell projection assembly [GO:0030031];spermatogenesis [GO:0007283];cytoplasm [GO:0005737];motile cilium [GO:0031514];neuron projection [GO:0043005]
E1BEV2	Myotubularin related protein 7	inositol phosphate dephosphorylation [GO:0046855];phosphatidylinositol dephosphorylation [GO:0046856]	phosphatidylinositol phosphate phosphatase activity [GO:0052866];protein tyrosine phosphatase activity [GO:0004725]	cytosol [GO:0005829];membrane [GO:0016020]	inositol phosphate dephosphorylation [GO:0046855];phosphatidylinositol dephosphorylation [GO:0046856];phosphatidylinositol phosphate phosphatase activity [GO:0052866];protein tyrosine phosphatase activity [GO:0004725];cytosol [GO:0005829];membrane [GO:0016020]
E1BEZ1	Solute carrier family 23 member 3		transmembrane transporter activity [GO:0022857]	integral component of membrane [GO:0016021]	transmembrane transporter activity [GO:0022857];integral component of membrane [GO:0016021]
E1BF01	Pleckstrin homology, MyTH4 and FERM domain containing H1			cytoskeleton [GO:0005856]	cytoskeleton [GO:0005856]
E1BF14	POP1 homolog, ribonuclease P/MRP subunit	RNA phosphodiester bond hydrolysis, endonucleolytic [GO:0090502];tRNA 5'-leader removal [GO:0001682];tRNA catabolic process [GO:0016078];tRNA processing [GO:0008033]	ribonuclease MRP activity [GO:0000171];ribonuclease P activity [GO:0004526]	nucleolar ribonuclease P complex [GO:0005655];ribonuclease MRP complex [GO:0000172]	RNA phosphodiester bond hydrolysis, endonucleolytic [GO:0090502];tRNA 5'-leader removal [GO:0001682];tRNA catabolic process [GO:0016078];tRNA processing [GO:0008033];ribonuclease MRP activity [GO:0000171];ribonuclease P activity [GO:0004526];nucleolar ribonuclease P complex [GO:0005655];ribonuclease MRP complex [GO:0000172]
E1BF27	Solute carrier family 38 member 10	amino acid transmembrane transport [GO:0003333];bone development [GO:0060348]	amino acid transmembrane transporter activity [GO:0015171]	Golgi apparatus [GO:0005794];integral component of membrane [GO:0016021]	amino acid transmembrane transport [GO:0003333];bone development [GO:0060348];amino acid transmembrane transporter activity [GO:0015171];Golgi apparatus [GO:0005794];integral component of membrane [GO:0016021]
E1BF73	Coiled-coil serine rich protein 2	microtubule bundle formation [GO:0001578]	microtubule binding [GO:0008017]	microtubule cytoskeleton [GO:0015630]	microtubule bundle formation [GO:0001578];microtubule binding [GO:0008017];microtubule cytoskeleton [GO:0015630]
E1BGG6	Regulatory factor X5	negative regulation of transcription by RNA polymerase II [GO:0000122];positive regulation of transcription by RNA polymerase II [GO:0045944];regulation of transcription by RNA polymerase II [GO:0006357]	DNA binding transcription factor activity [GO:0003700];RNA polymerase II proximal promoter sequence-specific DNA binding [GO:0000978]	nucleus [GO:0005634]	negative regulation of transcription by RNA polymerase II [GO:0000122];positive regulation of transcription by RNA polymerase II [GO:0045944];regulation of transcription by RNA polymerase II [GO:0006357];DNA binding transcription factor activity [GO:0003700];RNA polymerase II proximal promoter sequence-specific DNA binding [GO:0000978];nucleus [GO:0005634]
E1BGU5	Uncharacterized protein	regulation of autophagy [GO:0010506]		extracellular space [GO:0005615];integral component of membrane [GO:0016021]	regulation of autophagy [GO:0010506];extracellular space [GO:0005615];integral component of membrane [GO:0016021]
E1BGX1	TATA-box binding protein associated factor 15	regulation of transcription, DNA-templated [GO:0006355]	metal ion binding [GO:0046872];RNA binding [GO:0003723]	cytoplasm [GO:0005737];nucleoplasm [GO:0005654]	regulation of transcription, DNA-templated [GO:0006355];metal ion binding [GO:0046872];RNA binding [GO:0003723];cytoplasm [GO:0005737];nucleoplasm [GO:0005654]
E1BHJ3	FERM domain containing 4A	establishment of epithelial cell polarity [GO:0090162]	protein binding, bridging [GO:0030674]	bicellular tight junction [GO:0005923];cytoskeleton [GO:0005856]	establishment of epithelial cell polarity [GO:0090162];protein binding, bridging [GO:0030674];bicellular tight junction [GO:0005923];cytoskeleton [GO:0005856]
E1BIA1	PTPRF interacting protein alpha 3	neurotransmitter secretion [GO:0007269]		acrosomal vesicle [GO:0001669];presynaptic active zone [GO:0048786]	neurotransmitter secretion [GO:0007269];acrosomal vesicle [GO:0001669];presynaptic active zone [GO:0048786]
E1BJ73	Olfactory receptor	axon guidance [GO:0007411];G-protein coupled receptor signaling pathway [GO:0007186];sensory perception of smell [GO:0007608]	G-protein coupled receptor activity [GO:0004930];olfactory receptor activity [GO:0004984]	integral component of membrane [GO:0016021];plasma membrane [GO:0005886]	axon guidance [GO:0007411];G-protein coupled receptor signaling pathway [GO:0007186];sensory perception of smell [GO:0007608];G-protein coupled receptor activity [GO:0004930];olfactory receptor activity [GO:0004984];integral component of membrane [GO:0016021];plasma membrane [GO:0005886]
E1BJI0	Tetratricopeptide repeat domain 3	protein K48-linked ubiquitination [GO:0070936];ubiquitin-dependent protein catabolic process [GO:0006511]	ubiquitin-protein transferase activity [GO:0004842]	cytosol [GO:0005829];nucleolus [GO:0005730];nucleus [GO:0005634]	protein K48-linked ubiquitination [GO:0070936];ubiquitin-dependent protein catabolic process [GO:0006511];ubiquitin-protein transferase activity [GO:0004842];cytosol [GO:0005829];nucleolus [GO:0005730];nucleus [GO:0005634]
E1BJI7	Ectopic P-granules autophagy protein 5 homolog	autophagosome maturation [GO:0097352];endocytic recycling [GO:0032456]		cytoplasm [GO:0005737]	autophagosome maturation [GO:0097352];endocytic recycling [GO:0032456];cytoplasm [GO:0005737]
E1BJV5	Zinc finger protein 638	RNA splicing [GO:0008380]	RNA binding [GO:0003723];zinc ion binding [GO:0008270]	nucleoplasm [GO:0005654]	RNA splicing [GO:0008380];RNA binding [GO:0003723];zinc ion binding [GO:0008270];nucleoplasm [GO:0005654]
E1BKG4	PDS5 cohesin associated factor A	DNA repair [GO:0006281];mitotic sister chromatid cohesion [GO:0007064];negative regulation of DNA replication [GO:0008156]		chromatin [GO:0000785];nucleoplasm [GO:0005654];nucleus [GO:0005634];plasma membrane [GO:0005886]	DNA repair [GO:0006281];mitotic sister chromatid cohesion [GO:0007064];negative regulation of DNA replication [GO:0008156];chromatin [GO:0000785];nucleoplasm [GO:0005654];nucleus [GO:0005634];plasma membrane [GO:0005886]
E1BKJ4	Glucosidase alpha, neutral C	carbohydrate metabolic process [GO:0005975]	carbohydrate binding [GO:0030246];hydrolase activity, hydrolyzing O-glycosyl compounds [GO:0004553]		carbohydrate metabolic process [GO:0005975];carbohydrate binding [GO:0030246];hydrolase activity, hydrolyzing O-glycosyl compounds [GO:0004553]
E1BKP2	Leukocyte receptor cluster member 9		metal ion binding [GO:0046872]		metal ion binding [GO:0046872]
E1BL29	Bleomycin hydrolase	homocysteine catabolic process [GO:0043418];response to drug [GO:0042493];response to toxic substance [GO:0009636]	cysteine-type endopeptidase activity [GO:0004197];cysteine-type peptidase activity [GO:0008234];identical protein binding [GO:0042802]	cytoplasm [GO:0005737]	homocysteine catabolic process [GO:0043418];response to drug [GO:0042493];response to toxic substance [GO:0009636];cysteine-type endopeptidase activity [GO:0004197];cysteine-type peptidase activity [GO:0008234];identical protein binding [GO:0042802];cytoplasm [GO:0005737]
E1BLC5	Doublecortin like kinase 2	hippocampus development [GO:0021766];intracellular signal transduction [GO:0035556];microtubule cytoskeleton organization [GO:0000226];negative regulation of protein localization to nucleus [GO:1900181];neuron differentiation [GO:0030182];peptidyl-serine phosphorylation [GO:0018105];peptidyl-threonine phosphorylation [GO:0018107];pyramidal neuron development [GO:0021860]	ATP binding [GO:0005524];protein serine/threonine kinase activity [GO:0004674]	microtubule [GO:0005874];microtubule cytoskeleton [GO:0015630]	hippocampus development [GO:0021766];intracellular signal transduction [GO:0035556];microtubule cytoskeleton organization [GO:0000226];negative regulation of protein localization to nucleus [GO:1900181];neuron differentiation [GO:0030182];peptidyl-serine phosphorylation [GO:0018105];peptidyl-threonine phosphorylation [GO:0018107];pyramidal neuron development [GO:0021860];ATP binding [GO:0005524];…
E1BLR1	Spermatogenesis associated 2			cytoplasm [GO:0005737];fibrillar center [GO:0001650]	cytoplasm [GO:0005737];fibrillar center [GO:0001650]
E1BMC8	Uncharacterized protein	generation of catalytic spliceosome for second transesterification step [GO:0000350];mRNA 3'-splice site recognition [GO:0000389]		catalytic step 1 spliceosome [GO:0071012];catalytic step 2 spliceosome [GO:0071013];post-mRNA release spliceosomal complex [GO:0071014];post-spliceosomal complex [GO:0071020];Prp19 complex [GO:0000974]	generation of catalytic spliceosome for second transesterification step [GO:0000350];mRNA 3'-splice site recognition [GO:0000389];catalytic step 1 spliceosome [GO:0071012];catalytic step 2 spliceosome [GO:0071013];post-mRNA release spliceosomal complex [GO:0071014];post-spliceosomal complex [GO:0071020];Prp19 complex [GO:0000974]
E1BN74	SAGA complex associated factor 29	histone H3 acetylation [GO:0043966]	methylated histone binding [GO:0035064]	Ada2/Gcn5/Ada3 transcription activator complex [GO:0005671];SAGA complex [GO:0000124]	histone H3 acetylation [GO:0043966];methylated histone binding [GO:0035064];Ada2/Gcn5/Ada3 transcription activator complex [GO:0005671];SAGA complex [GO:0000124]
E1BP08	BPI fold containing family C		lipid binding [GO:0008289]	extracellular space [GO:0005615]	lipid binding [GO:0008289];extracellular space [GO:0005615]
E1BPP9	GRIP1 associated protein 1			cytosol [GO:0005829];nucleoplasm [GO:0005654]	cytosol [GO:0005829];nucleoplasm [GO:0005654]
E1BPY3	O-phosphoseryl-tRNA(Sec) selenium transferase	selenocysteine incorporation [GO:0001514];selenocysteinyl-tRNA(Sec) biosynthetic process [GO:0097056]	transferase activity, transferring selenium-containing groups [GO:0016785];tRNA binding [GO:0000049]	cytoplasm [GO:0005737];nucleus [GO:0005634]	selenocysteine incorporation [GO:0001514];selenocysteinyl-tRNA(Sec) biosynthetic process [GO:0097056];transferase activity, transferring selenium-containing groups [GO:0016785];tRNA binding [GO:0000049];cytoplasm [GO:0005737];nucleus [GO:0005634]
E1BQ03	Nucleus accumbens associated 1	negative regulation of transcription, DNA-templated [GO:0045892];positive regulation of cell proliferation [GO:0008284];protein homooligomerization [GO:0051260]		cell junction [GO:0030054];nuclear body [GO:0016604]	negative regulation of transcription, DNA-templated [GO:0045892];positive regulation of cell proliferation [GO:0008284];protein homooligomerization [GO:0051260];cell junction [GO:0030054];nuclear body [GO:0016604]
F1MB08	Alpha-enolase	glycolytic process [GO:0006096]	magnesium ion binding [GO:0000287];phosphopyruvate hydratase activity [GO:0004634]	phosphopyruvate hydratase complex [GO:0000015];plasma membrane [GO:0005886]	glycolytic process [GO:0006096];magnesium ion binding [GO:0000287];phosphopyruvate hydratase activity [GO:0004634];phosphopyruvate hydratase complex [GO:0000015];plasma membrane [GO:0005886]
F1MC14	Tyrosine-protein kinase receptor	axonogenesis involved in innervation [GO:0060385];B cell differentiation [GO:0030183];behavioral response to formalin induced pain [GO:0061368];circadian rhythm [GO:0007623];mechanoreceptor differentiation [GO:0042490];negative regulation of cell proliferation [GO:0008285];negative regulation of neuron apoptotic process [GO:0043524];neurotrophin TRK receptor signaling pathway [GO:0048011];peptidy…	ATP binding [GO:0005524];nerve growth factor binding [GO:0048406];nerve growth factor receptor activity [GO:0010465];protein homodimerization activity [GO:0042803];transmembrane receptor protein tyrosine kinase activity [GO:0004714]	axon [GO:0030424];cell surface [GO:0009986];early endosome [GO:0005769];integral component of plasma membrane [GO:0005887];late endosome [GO:0005770];receptor complex [GO:0043235]	axonogenesis involved in innervation [GO:0060385];B cell differentiation [GO:0030183];behavioral response to formalin induced pain [GO:0061368];circadian rhythm [GO:0007623];mechanoreceptor differentiation [GO:0042490];negative regulation of cell proliferation [GO:0008285];negative regulation of neuron apoptotic process [GO:0043524];neurotrophin TRK receptor signaling pathway [GO:0048011];peptidy…
F1MC41	Uncharacterized protein		oxidoreductase activity, acting on the aldehyde or oxo group of donors, NAD or NADP as acceptor [GO:0016620]		oxidoreductase activity, acting on the aldehyde or oxo group of donors, NAD or NADP as acceptor [GO:0016620]
F1MC50	Intersectin 2	endocytosis [GO:0006897];positive regulation of dendrite extension [GO:1903861];regulation of Rho protein signal transduction [GO:0035023]	calcium ion binding [GO:0005509];Rho guanyl-nucleotide exchange factor activity [GO:0005089]	centrosome [GO:0005813]	endocytosis [GO:0006897];positive regulation of dendrite extension [GO:1903861];regulation of Rho protein signal transduction [GO:0035023];calcium ion binding [GO:0005509];Rho guanyl-nucleotide exchange factor activity [GO:0005089];centrosome [GO:0005813]
F1MCK3	Muscarinic acetylcholine receptor	adenylate cyclase-inhibiting G-protein coupled acetylcholine receptor signaling pathway [GO:0007197];dopamine transport [GO:0015872];gastric acid secretion [GO:0001696];phospholipase C-activating G-protein coupled acetylcholine receptor signaling pathway [GO:0007207];synaptic transmission, cholinergic [GO:0007271];transmission of nerve impulse [GO:0019226]	G-protein coupled acetylcholine receptor activity [GO:0016907]	cell junction [GO:0030054];integral component of plasma membrane [GO:0005887];postsynaptic membrane [GO:0045211];synapse [GO:0045202]	adenylate cyclase-inhibiting G-protein coupled acetylcholine receptor signaling pathway [GO:0007197];dopamine transport [GO:0015872];gastric acid secretion [GO:0001696];phospholipase C-activating G-protein coupled acetylcholine receptor signaling pathway [GO:0007207];synaptic transmission, cholinergic [GO:0007271];transmission of nerve impulse [GO:0019226];G-protein coupled acetylcholine receptor…
F1MDC2	Collagen type IX alpha 2 chain			collagen type IX trimer [GO:0005594]	collagen type IX trimer [GO:0005594]
F1MDF3	ALS2, alsin Rho guanine nucleotide exchange factor	behavioral fear response [GO:0001662];endosomal transport [GO:0016197];endosome organization [GO:0007032];locomotory behavior [GO:0007626];neuromuscular junction development [GO:0007528];neuron projection morphogenesis [GO:0048812];positive regulation of GTPase activity [GO:0043547];protein localization [GO:0008104];receptor recycling [GO:0001881];regulation of endosome size [GO:0051036];regulati…	protein homodimerization activity [GO:0042803];protein serine/threonine kinase activator activity [GO:0043539];Rab guanyl-nucleotide exchange factor activity [GO:0017112];Rac guanyl-nucleotide exchange factor activity [GO:0030676]	centrosome [GO:0005813];cytosol [GO:0005829];dendritic spine [GO:0043197];early endosome [GO:0005769];lamellipodium [GO:0030027];postsynaptic density [GO:0014069];protein-containing complex [GO:0032991];ruffle [GO:0001726]	behavioral fear response [GO:0001662];endosomal transport [GO:0016197];endosome organization [GO:0007032];locomotory behavior [GO:0007626];neuromuscular junction development [GO:0007528];neuron projection morphogenesis [GO:0048812];positive regulation of GTPase activity [GO:0043547];protein localization [GO:0008104];receptor recycling [GO:0001881];regulation of endosome size [GO:0051036];regulati…
F1MDL5	BicC family RNA binding protein 1	determination of left/right symmetry [GO:0007368];heart development [GO:0007507];negative regulation of canonical Wnt signaling pathway [GO:0090090]	RNA binding [GO:0003723]		determination of left/right symmetry [GO:0007368];heart development [GO:0007507];negative regulation of canonical Wnt signaling pathway [GO:0090090];RNA binding [GO:0003723]
F1MDS3	Phosphoenolpyruvate carboxykinase 2, mitochondrial	gluconeogenesis [GO:0006094]	GTP binding [GO:0005525];phosphoenolpyruvate carboxykinase (GTP) activity [GO:0004613]	mitochondrion [GO:0005739]	gluconeogenesis [GO:0006094];GTP binding [GO:0005525];phosphoenolpyruvate carboxykinase (GTP) activity [GO:0004613];mitochondrion [GO:0005739]
F1MEB5	Interleukin-12 receptor subunit beta-2	interferon-gamma production [GO:0032609];peptidyl-tyrosine phosphorylation [GO:0018108];positive regulation of interferon-gamma production [GO:0032729];response to lipopolysaccharide [GO:0032496]	cytokine receptor activity [GO:0004896];protein kinase binding [GO:0019901]	external side of plasma membrane [GO:0009897]	interferon-gamma production [GO:0032609];peptidyl-tyrosine phosphorylation [GO:0018108];positive regulation of interferon-gamma production [GO:0032729];response to lipopolysaccharide [GO:0032496];cytokine receptor activity [GO:0004896];protein kinase binding [GO:0019901];external side of plasma membrane [GO:0009897]
F1MET0	Procollagen-lysine,2-oxoglutarate 5-dioxygenase 3	basement membrane assembly [GO:0070831];collagen fibril organization [GO:0030199];collagen metabolic process [GO:0032963];endothelial cell morphogenesis [GO:0001886];epidermis morphogenesis [GO:0048730];hydroxylysine biosynthetic process [GO:0046947];in utero embryonic development [GO:0001701];lung morphogenesis [GO:0060425];neural tube development [GO:0021915];peptidyl-lysine hydroxylation [GO:0…	iron ion binding [GO:0005506];L-ascorbic acid binding [GO:0031418];procollagen glucosyltransferase activity [GO:0033823];procollagen-lysine 5-dioxygenase activity [GO:0008475]	endoplasmic reticulum [GO:0005783];extracellular matrix [GO:0031012];trans-Golgi network [GO:0005802]	basement membrane assembly [GO:0070831];collagen fibril organization [GO:0030199];collagen metabolic process [GO:0032963];endothelial cell morphogenesis [GO:0001886];epidermis morphogenesis [GO:0048730];hydroxylysine biosynthetic process [GO:0046947];in utero embryonic development [GO:0001701];lung morphogenesis [GO:0060425];neural tube development [GO:0021915];peptidyl-lysine hydroxylation [GO:0…
F1MEW7	Interferon regulatory factor 2 binding protein 1		metal ion binding [GO:0046872]	nucleoplasm [GO:0005654]	metal ion binding [GO:0046872];nucleoplasm [GO:0005654]
F1MF54	TOG array regulator of axonemal microtubules 2
F1MFB7	4-aminobutyrate aminotransferase	behavioral response to cocaine [GO:0048148];gamma-aminobutyric acid metabolic process [GO:0009448]	4-aminobutyrate [GO:0034386];protein homodimerization activity [GO:0042803];pyridoxal phosphate binding [GO:0030170]	4-aminobutyrate transaminase complex [GO:0032144];mitochondrion [GO:0005739]	behavioral response to cocaine [GO:0048148];gamma-aminobutyric acid metabolic process [GO:0009448];4-aminobutyrate [GO:0034386];protein homodimerization activity [GO:0042803];pyridoxal phosphate binding [GO:0030170];4-aminobutyrate transaminase complex [GO:0032144];mitochondrion [GO:0005739]
F1MFI5	Sidekick cell adhesion molecule 1	behavioral response to cocaine [GO:0048148];regulation of dendritic spine development [GO:0060998]		integral component of membrane [GO:0016021]	behavioral response to cocaine [GO:0048148];regulation of dendritic spine development [GO:0060998];integral component of membrane [GO:0016021]
F1MFR8	Uncharacterized protein
F1MGJ7	Uncharacterized protein	fatty acid beta-oxidation [GO:0006635]	enoyl-CoA hydratase activity [GO:0004300]	mitochondrion [GO:0005739]	fatty acid beta-oxidation [GO:0006635];enoyl-CoA hydratase activity [GO:0004300];mitochondrion [GO:0005739]
F1MGK2	Tet methylcytosine dioxygenase 1	DNA demethylation [GO:0080111];negative regulation of methylation-dependent chromatin silencing [GO:0090310];positive regulation of cell proliferation [GO:0008284];positive regulation of histone methylation [GO:0031062]	DNA binding [GO:0003677];iron ion binding [GO:0005506];methylcytosine dioxygenase activity [GO:0070579];zinc ion binding [GO:0008270]		DNA demethylation [GO:0080111];negative regulation of methylation-dependent chromatin silencing [GO:0090310];positive regulation of cell proliferation [GO:0008284];positive regulation of histone methylation [GO:0031062];DNA binding [GO:0003677];iron ion binding [GO:0005506];methylcytosine dioxygenase activity [GO:0070579];zinc ion binding [GO:0008270]
F1MHI6	Prickle planar cell polarity protein 2		zinc ion binding [GO:0008270]	cytoplasm [GO:0005737]	zinc ion binding [GO:0008270];cytoplasm [GO:0005737]
F1MK55	Dynein axonemal heavy chain 2	microtubule-based movement [GO:0007018]	ATP binding [GO:0005524];ATP-dependent microtubule motor activity, minus-end-directed [GO:0008569];dynein intermediate chain binding [GO:0045505];dynein light chain binding [GO:0045503];dynein light intermediate chain binding [GO:0051959]	dynein complex [GO:0030286];motile cilium [GO:0031514]	microtubule-based movement [GO:0007018];ATP binding [GO:0005524];ATP-dependent microtubule motor activity, minus-end-directed [GO:0008569];dynein intermediate chain binding [GO:0045505];dynein light chain binding [GO:0045503];dynein light intermediate chain binding [GO:0051959];dynein complex [GO:0030286];motile cilium [GO:0031514]
F1MKA1	Nuclear export mediator factor	nuclear export [GO:0051168]		intracellular [GO:0005622]	nuclear export [GO:0051168];intracellular [GO:0005622]
F1MKE9	Spectrin beta chain	actin filament capping [GO:0051693]	actin binding [GO:0003779];phospholipid binding [GO:0005543];structural constituent of cytoskeleton [GO:0005200]	spectrin [GO:0008091]	actin filament capping [GO:0051693];actin binding [GO:0003779];phospholipid binding [GO:0005543];structural constituent of cytoskeleton [GO:0005200];spectrin [GO:0008091]
F1MLB1	E1A binding protein p400		ATP binding [GO:0005524]		ATP binding [GO:0005524]
F1MLB9	5'-nucleotidase	nucleotide metabolic process [GO:0009117]	5'-nucleotidase activity [GO:0008253];magnesium ion binding [GO:0000287];nucleotide binding [GO:0000166]	cytoplasm [GO:0005737]	nucleotide metabolic process [GO:0009117];5'-nucleotidase activity [GO:0008253];magnesium ion binding [GO:0000287];nucleotide binding [GO:0000166];cytoplasm [GO:0005737]
F1MMI1	Uncharacterized protein		heme binding [GO:0020037];iron ion binding [GO:0005506];oxygen binding [GO:0019825];oxygen carrier activity [GO:0005344]	hemoglobin complex [GO:0005833]	heme binding [GO:0020037];iron ion binding [GO:0005506];oxygen binding [GO:0019825];oxygen carrier activity [GO:0005344];hemoglobin complex [GO:0005833]
F1MMP2	Cilia and flagella associated protein 57
F1MMP5	Inter-alpha-trypsin inhibitor heavy chain H1	hyaluronan metabolic process [GO:0030212]	serine-type endopeptidase inhibitor activity [GO:0004867]		hyaluronan metabolic process [GO:0030212];serine-type endopeptidase inhibitor activity [GO:0004867]
F1MNQ4	Superoxide dismutase [Cu-Zn]		copper ion binding [GO:0005507];superoxide dismutase activity [GO:0004784];zinc ion binding [GO:0008270]	cytoplasm [GO:0005737];extracellular space [GO:0005615]	copper ion binding [GO:0005507];superoxide dismutase activity [GO:0004784];zinc ion binding [GO:0008270];cytoplasm [GO:0005737];extracellular space [GO:0005615]
F1MNT4	Laminin subunit beta 1	endodermal cell differentiation [GO:0035987];neuron projection development [GO:0031175];neuronal-glial interaction involved in cerebral cortex radial glia guided migration [GO:0021812];odontogenesis [GO:0042476];positive regulation of cell migration [GO:0030335];substrate adhesion-dependent cell spreading [GO:0034446]	extracellular matrix structural constituent [GO:0005201]	extracellular space [GO:0005615];laminin-1 complex [GO:0005606];laminin-10 complex [GO:0043259];laminin-2 complex [GO:0005607];laminin-8 complex [GO:0043257]	endodermal cell differentiation [GO:0035987];neuron projection development [GO:0031175];neuronal-glial interaction involved in cerebral cortex radial glia guided migration [GO:0021812];odontogenesis [GO:0042476];positive regulation of cell migration [GO:0030335];substrate adhesion-dependent cell spreading [GO:0034446];extracellular matrix structural constituent [GO:0005201];extracellular space [G…
F1MNW4	Inter-alpha-trypsin inhibitor heavy chain H2	hyaluronan metabolic process [GO:0030212]	serine-type endopeptidase inhibitor activity [GO:0004867]		hyaluronan metabolic process [GO:0030212];serine-type endopeptidase inhibitor activity [GO:0004867]
F1MRG9	DCN1-like protein	positive regulation of ubiquitin-protein transferase activity [GO:0051443];protein neddylation [GO:0045116]	cullin family protein binding [GO:0097602];ubiquitin conjugating enzyme binding [GO:0031624];ubiquitin-like protein binding [GO:0032182]	ubiquitin ligase complex [GO:0000151]	positive regulation of ubiquitin-protein transferase activity [GO:0051443];protein neddylation [GO:0045116];cullin family protein binding [GO:0097602];ubiquitin conjugating enzyme binding [GO:0031624];ubiquitin-like protein binding [GO:0032182];ubiquitin ligase complex [GO:0000151]
F1MS54	TBC1 domain family member 9B	activation of GTPase activity [GO:0090630];intracellular protein transport [GO:0006886];regulation of vesicle fusion [GO:0031338]	calcium ion binding [GO:0005509];GTPase activator activity [GO:0005096];Rab GTPase binding [GO:0017137]	endomembrane system [GO:0012505];intracellular [GO:0005622]	activation of GTPase activity [GO:0090630];intracellular protein transport [GO:0006886];regulation of vesicle fusion [GO:0031338];calcium ion binding [GO:0005509];GTPase activator activity [GO:0005096];Rab GTPase binding [GO:0017137];endomembrane system [GO:0012505];intracellular [GO:0005622]
F1MSG8	Rho related BTB domain containing 3	male gonad development [GO:0008584];retrograde transport, endosome to Golgi [GO:0042147]	ATP binding [GO:0005524];ATPase activity [GO:0016887];GTP binding [GO:0005525];GTPase activity [GO:0003924];Rab GTPase binding [GO:0017137]	cytosol [GO:0005829]	male gonad development [GO:0008584];retrograde transport, endosome to Golgi [GO:0042147];ATP binding [GO:0005524];ATPase activity [GO:0016887];GTP binding [GO:0005525];GTPase activity [GO:0003924];Rab GTPase binding [GO:0017137];cytosol [GO:0005829]
F1MSJ7	Collagen type XXIII alpha 1 chain
F1MT60	Nebulin		actin binding [GO:0003779]		actin binding [GO:0003779]
F1MUU5	NLR family member X1	negative regulation of I-kappaB kinase/NF-kappaB signaling [GO:0043124];negative regulation of inflammatory response [GO:0050728];negative regulation of innate immune response [GO:0045824];negative regulation of interferon-beta production [GO:0032688];negative regulation of interleukin-6 production [GO:0032715];negative regulation of RIG-I signaling pathway [GO:0039536]	ATP binding [GO:0005524]	cell junction [GO:0030054];mitochondrion [GO:0005739];plasma membrane [GO:0005886]	negative regulation of I-kappaB kinase/NF-kappaB signaling [GO:0043124];negative regulation of inflammatory response [GO:0050728];negative regulation of innate immune response [GO:0045824];negative regulation of interferon-beta production [GO:0032688];negative regulation of interleukin-6 production [GO:0032715];negative regulation of RIG-I signaling pathway [GO:0039536];ATP binding [GO:0005524];c…
F1MUY3	DNA-directed RNA polymerase III subunit RPC3	positive regulation of innate immune response [GO:0045089];positive regulation of interferon-beta production [GO:0032728];transcription, DNA-templated [GO:0006351]	DNA-directed 5'-3' RNA polymerase activity [GO:0003899];single-stranded DNA binding [GO:0003697]	DNA-directed RNA polymerase III complex [GO:0005666]	positive regulation of innate immune response [GO:0045089];positive regulation of interferon-beta production [GO:0032728];transcription, DNA-templated [GO:0006351];DNA-directed 5'-3' RNA polymerase activity [GO:0003899];single-stranded DNA binding [GO:0003697];DNA-directed RNA polymerase III complex [GO:0005666]
F1MVC0	CAD protein	'de novo' pyrimidine nucleobase biosynthetic process [GO:0006207];arginine biosynthetic process [GO:0006526];glutamine metabolic process [GO:0006541];urea cycle [GO:0000050]	amino acid binding [GO:0016597];aspartate carbamoyltransferase activity [GO:0004070];ATP binding [GO:0005524];carbamoyl-phosphate synthase (ammonia) activity [GO:0004087];carbamoyl-phosphate synthase (glutamine-hydrolyzing) activity [GO:0004088];dihydroorotase activity [GO:0004151];enzyme binding [GO:0019899];identical protein binding [GO:0042802];zinc ion binding [GO:0008270]	cytoplasm [GO:0005737];cytosol [GO:0005829];nuclear matrix [GO:0016363];nucleoplasm [GO:0005654]	'de novo' pyrimidine nucleobase biosynthetic process [GO:0006207];arginine biosynthetic process [GO:0006526];glutamine metabolic process [GO:0006541];urea cycle [GO:0000050];amino acid binding [GO:0016597];aspartate carbamoyltransferase activity [GO:0004070];ATP binding [GO:0005524];carbamoyl-phosphate synthase (ammonia) activity [GO:0004087];carbamoyl-phosphate synthase (glutamine-hydrolyzing) a…
F1MVS1	NFKB inhibitor epsilon			cytosol [GO:0005829];fibrillar center [GO:0001650]	cytosol [GO:0005829];fibrillar center [GO:0001650]
F1MW19	Homer scaffolding protein 3		G-protein coupled glutamate receptor binding [GO:0035256];identical protein binding [GO:0042802];protein C-terminus binding [GO:0008022];protein domain specific binding [GO:0019904]	basal part of cell [GO:0045178];cytosol [GO:0005829];postsynaptic density [GO:0014069]	G-protein coupled glutamate receptor binding [GO:0035256];identical protein binding [GO:0042802];protein C-terminus binding [GO:0008022];protein domain specific binding [GO:0019904];basal part of cell [GO:0045178];cytosol [GO:0005829];postsynaptic density [GO:0014069]
F1MWF1	Kinase insert domain receptor	vascular endothelial growth factor receptor signaling pathway [GO:0048010]	ATP binding [GO:0005524];growth factor binding [GO:0019838];vascular endothelial growth factor-activated receptor activity [GO:0005021]	integral component of membrane [GO:0016021]	vascular endothelial growth factor receptor signaling pathway [GO:0048010];ATP binding [GO:0005524];growth factor binding [GO:0019838];vascular endothelial growth factor-activated receptor activity [GO:0005021];integral component of membrane [GO:0016021]
F1MX04	Eukaryotic translation initiation factor 4 gamma 1	behavioral fear response [GO:0001662];cellular response to nutrient levels [GO:0031669];energy homeostasis [GO:0097009];mitochondrion organization [GO:0007005];negative regulation of autophagy [GO:0010507];negative regulation of peptidyl-threonine phosphorylation [GO:0010801];positive regulation of cell death [GO:0010942];positive regulation of cell growth [GO:0030307];positive regulation of cell…	ATP binding [GO:0005524];eukaryotic initiation factor 4E binding [GO:0008190];identical protein binding [GO:0042802];mRNA binding [GO:0003729];translation initiation factor activity [GO:0003743]	cytoplasm [GO:0005737];cytosol [GO:0005829];eukaryotic translation initiation factor 4F complex [GO:0016281];nucleus [GO:0005634];polysome [GO:0005844]	behavioral fear response [GO:0001662];cellular response to nutrient levels [GO:0031669];energy homeostasis [GO:0097009];mitochondrion organization [GO:0007005];negative regulation of autophagy [GO:0010507];negative regulation of peptidyl-threonine phosphorylation [GO:0010801];positive regulation of cell death [GO:0010942];positive regulation of cell growth [GO:0030307];positive regulation of cell…
F1MX60	Cytoplasmic FMR1-interacting protein 2	activation of cysteine-type endopeptidase activity [GO:0097202];apoptotic process [GO:0006915];cell-cell adhesion [GO:0098609];dendrite extension [GO:0097484];positive regulation of neurotrophin TRK receptor signaling pathway [GO:0051388]		perinuclear region of cytoplasm [GO:0048471];synapse [GO:0045202]	activation of cysteine-type endopeptidase activity [GO:0097202];apoptotic process [GO:0006915];cell-cell adhesion [GO:0098609];dendrite extension [GO:0097484];positive regulation of neurotrophin TRK receptor signaling pathway [GO:0051388];perinuclear region of cytoplasm [GO:0048471];synapse [GO:0045202]
F1MX66	NYN domain and retroviral integrase containing	DNA integration [GO:0015074]	nucleic acid binding [GO:0003676]		DNA integration [GO:0015074];nucleic acid binding [GO:0003676]
F1MX80	Methyltransferase like 3	cellular response to DNA damage stimulus [GO:0006974];cellular response to UV [GO:0034644];mRNA splicing, via spliceosome [GO:0000398];positive regulation of cap-independent translational initiation [GO:1903679];primary miRNA methylation [GO:1990744]	mRNA (2'-O-methyladenosine-N6-)-methyltransferase activity [GO:0016422];mRNA binding [GO:0003729];protein heterodimerization activity [GO:0046982];S-adenosyl-L-methionine binding [GO:1904047]	nuclear speck [GO:0016607];RNA N6-methyladenosine methyltransferase complex [GO:0036396]	cellular response to DNA damage stimulus [GO:0006974];cellular response to UV [GO:0034644];mRNA splicing, via spliceosome [GO:0000398];positive regulation of cap-independent translational initiation [GO:1903679];primary miRNA methylation [GO:1990744];mRNA (2'-O-methyladenosine-N6-)-methyltransferase activity [GO:0016422];mRNA binding [GO:0003729];protein heterodimerization activity [GO:0046982];S…
F1MXI3	Phosphatidylinositol 4-kinase beta	phosphatidylinositol phosphorylation [GO:0046854];phosphatidylinositol-mediated signaling [GO:0048015]	kinase activity [GO:0016301]	intracellular [GO:0005622]	phosphatidylinositol phosphorylation [GO:0046854];phosphatidylinositol-mediated signaling [GO:0048015];kinase activity [GO:0016301];intracellular [GO:0005622]
F1MYL5	Contactin associated protein like 5			integral component of membrane [GO:0016021]	integral component of membrane [GO:0016021]
F1MZ38	Succinate--CoA ligase [ADP/GDP-forming] subunit alpha, mitochondrial	tricarboxylic acid cycle [GO:0006099]	cofactor binding [GO:0048037];nucleotide binding [GO:0000166];succinate-CoA ligase (ADP-forming) activity [GO:0004775];succinate-CoA ligase (GDP-forming) activity [GO:0004776]	cytosol [GO:0005829];mitochondrion [GO:0005739];plasma membrane [GO:0005886]	tricarboxylic acid cycle [GO:0006099];cofactor binding [GO:0048037];nucleotide binding [GO:0000166];succinate-CoA ligase (ADP-forming) activity [GO:0004775];succinate-CoA ligase (GDP-forming) activity [GO:0004776];cytosol [GO:0005829];mitochondrion [GO:0005739];plasma membrane [GO:0005886]
F1MZQ5	Uncharacterized protein	antigen processing and presentation of peptide antigen via MHC class I [GO:0002474];immune response [GO:0006955]	peptide antigen binding [GO:0042605];signaling receptor binding [GO:0005102]	integral component of membrane [GO:0016021];MHC class I protein complex [GO:0042612];plasma membrane [GO:0005886]	antigen processing and presentation of peptide antigen via MHC class I [GO:0002474];immune response [GO:0006955];peptide antigen binding [GO:0042605];signaling receptor binding [GO:0005102];integral component of membrane [GO:0016021];MHC class I protein complex [GO:0042612];plasma membrane [GO:0005886]
F1N0M7	Beta-1,4-N-acetylgalactosaminyltransferase		N-acetyl-beta-glucosaminyl-glycoprotein 4-beta-N-acetylgalactosaminyltransferase activity [GO:0033842]	Golgi cisterna membrane [GO:0032580]	N-acetyl-beta-glucosaminyl-glycoprotein 4-beta-N-acetylgalactosaminyltransferase activity [GO:0033842];Golgi cisterna membrane [GO:0032580]
F1N1I6	Gelsolin	actin filament polymerization [GO:0030041];actin filament reorganization [GO:0090527];actin filament severing [GO:0051014];actin nucleation [GO:0045010];amyloid fibril formation [GO:1990000];barbed-end actin filament capping [GO:0051016];cellular response to interferon-gamma [GO:0071346];cilium assembly [GO:0060271];hepatocyte apoptotic process [GO:0097284];negative regulation of viral entry into…	actin filament binding [GO:0051015];calcium ion binding [GO:0005509];myosin II binding [GO:0045159]	actin cap [GO:0030478];cytosol [GO:0005829];extracellular space [GO:0005615];focal adhesion [GO:0005925];lamellipodium [GO:0030027];nucleus [GO:0005634];phagocytic vesicle [GO:0045335];plasma membrane [GO:0005886];podosome [GO:0002102];sarcoplasm [GO:0016528]	actin filament polymerization [GO:0030041];actin filament reorganization [GO:0090527];actin filament severing [GO:0051014];actin nucleation [GO:0045010];amyloid fibril formation [GO:1990000];barbed-end actin filament capping [GO:0051016];cellular response to interferon-gamma [GO:0071346];cilium assembly [GO:0060271];hepatocyte apoptotic process [GO:0097284];negative regulation of viral entry into…
F1N1M2	GATA binding protein 6	animal organ formation [GO:0048645];cardiac muscle cell differentiation [GO:0055007];cardiac muscle hypertrophy in response to stress [GO:0014898];cardiac vascular smooth muscle cell differentiation [GO:0060947];cell differentiation [GO:0030154];cellular response to BMP stimulus [GO:0071773];cellular response to gonadotropin stimulus [GO:0071371];cellular response to hypoxia [GO:0071456];Clara ce…	chromatin binding [GO:0003682];protein kinase binding [GO:0019901];RNA polymerase II proximal promoter sequence-specific DNA binding [GO:0000978];RNA polymerase II regulatory region sequence-specific DNA binding [GO:0000977];RNA polymerase II repressing transcription factor binding [GO:0001103];RNA polymerase II transcription factor binding [GO:0001085];transcription factor activity, RNA polymera…	nuclear membrane [GO:0031965];nucleus [GO:0005634];transcription factor complex [GO:0005667]	animal organ formation [GO:0048645];cardiac muscle cell differentiation [GO:0055007];cardiac muscle hypertrophy in response to stress [GO:0014898];cardiac vascular smooth muscle cell differentiation [GO:0060947];cell differentiation [GO:0030154];cellular response to BMP stimulus [GO:0071773];cellular response to gonadotropin stimulus [GO:0071371];cellular response to hypoxia [GO:0071456];Clara ce…
F1N1N9	HECT and RLD domain containing E3 ubiquitin protein ligase 5	ISG15-protein conjugation [GO:0032020];regulation of defense response to virus [GO:0050688]	ISG15 transferase activity [GO:0042296];ubiquitin protein ligase activity [GO:0061630]	cytoplasm [GO:0005737]	ISG15-protein conjugation [GO:0032020];regulation of defense response to virus [GO:0050688];ISG15 transferase activity [GO:0042296];ubiquitin protein ligase activity [GO:0061630];cytoplasm [GO:0005737]
F1N2G9	Family with sequence similarity 208 member A			nucleoplasm [GO:0005654]	nucleoplasm [GO:0005654]
F1N337	TEPSIN, adaptor related protein complex 4 accessory protein			AP-4 adaptor complex [GO:0030124];coated vesicle membrane [GO:0030662];extrinsic component of organelle membrane [GO:0031312];nuclear membrane [GO:0031965];nuclear speck [GO:0016607];trans-Golgi network membrane [GO:0032588]	AP-4 adaptor complex [GO:0030124];coated vesicle membrane [GO:0030662];extrinsic component of organelle membrane [GO:0031312];nuclear membrane [GO:0031965];nuclear speck [GO:0016607];trans-Golgi network membrane [GO:0032588]
F1N338	Hydroxyacyl-CoA dehydrogenase	fatty acid metabolic process [GO:0006631]	3-hydroxyacyl-CoA dehydrogenase activity [GO:0003857];NAD+ binding [GO:0070403]	mitochondrion [GO:0005739];nucleoplasm [GO:0005654]	fatty acid metabolic process [GO:0006631];3-hydroxyacyl-CoA dehydrogenase activity [GO:0003857];NAD+ binding [GO:0070403];mitochondrion [GO:0005739];nucleoplasm [GO:0005654]
F1N3G6	Phospholipid-transporting ATPase	positive regulation of B cell differentiation [GO:0045579];pre-B cell differentiation [GO:0002329]	ATP binding [GO:0005524];magnesium ion binding [GO:0000287];phospholipid-translocating ATPase activity [GO:0004012]	endoplasmic reticulum [GO:0005783];integral component of membrane [GO:0016021];plasma membrane [GO:0005886];recycling endosome [GO:0055037]	positive regulation of B cell differentiation [GO:0045579];pre-B cell differentiation [GO:0002329];ATP binding [GO:0005524];magnesium ion binding [GO:0000287];phospholipid-translocating ATPase activity [GO:0004012];endoplasmic reticulum [GO:0005783];integral component of membrane [GO:0016021];plasma membrane [GO:0005886];recycling endosome [GO:0055037]
F1N415	Piccolo presynaptic cytomatrix protein	cAMP-mediated signaling [GO:0019933];cytoskeleton organization [GO:0007010];insulin secretion [GO:0030073];presynapse to nucleus signaling pathway [GO:0099526];protein localization to synapse [GO:0035418];regulation of exocytosis [GO:0017157];synapse assembly [GO:0007416]	metal ion binding [GO:0046872];profilin binding [GO:0005522]	postsynaptic density [GO:0014069];presynaptic active zone cytoplasmic component [GO:0098831]	cAMP-mediated signaling [GO:0019933];cytoskeleton organization [GO:0007010];insulin secretion [GO:0030073];presynapse to nucleus signaling pathway [GO:0099526];protein localization to synapse [GO:0035418];regulation of exocytosis [GO:0017157];synapse assembly [GO:0007416];metal ion binding [GO:0046872];profilin binding [GO:0005522];postsynaptic density [GO:0014069];presynaptic active zone cytopla…
F1N4C7	Phosphoinositide phospholipase C	activation of store-operated calcium channel activity [GO:0032237];B cell receptor signaling pathway [GO:0050853];follicular B cell differentiation [GO:0002316];inositol trisphosphate biosynthetic process [GO:0032959];intracellular signal transduction [GO:0035556];negative regulation of programmed cell death [GO:0043069];phosphatidylinositol biosynthetic process [GO:0006661];phospholipid cataboli…	phosphatidylinositol phospholipase C activity [GO:0004435];phosphotyrosine residue binding [GO:0001784];signal transducer activity [GO:0004871]	cytosol [GO:0005829];plasma membrane [GO:0005886]	activation of store-operated calcium channel activity [GO:0032237];B cell receptor signaling pathway [GO:0050853];follicular B cell differentiation [GO:0002316];inositol trisphosphate biosynthetic process [GO:0032959];intracellular signal transduction [GO:0035556];negative regulation of programmed cell death [GO:0043069];phosphatidylinositol biosynthetic process [GO:0006661];phospholipid cataboli…
F1N4V5	N(alpha)-acetyltransferase 15, NatA auxiliary subunit	N-terminal peptidyl-methionine acetylation [GO:0017196];negative regulation of apoptotic process [GO:0043066];positive regulation of transcription, DNA-templated [GO:0045893];protein stabilization [GO:0050821]	acetyltransferase activity [GO:0016407];ribosome binding [GO:0043022]	cytosol [GO:0005829];NatA complex [GO:0031415];nucleus [GO:0005634];transcription factor complex [GO:0005667]	N-terminal peptidyl-methionine acetylation [GO:0017196];negative regulation of apoptotic process [GO:0043066];positive regulation of transcription, DNA-templated [GO:0045893];protein stabilization [GO:0050821];acetyltransferase activity [GO:0016407];ribosome binding [GO:0043022];cytosol [GO:0005829];NatA complex [GO:0031415];nucleus [GO:0005634];transcription factor complex [GO:0005667]
F1N4X1	Dihydrolipoamide acetyltransferase component of pyruvate dehydrogenase complex	metabolic process [GO:0008152]	transferase activity, transferring acyl groups [GO:0016746]		metabolic process [GO:0008152];transferase activity, transferring acyl groups [GO:0016746]
F1N555	GTPase, IMAP family member 8		GTP binding [GO:0005525]		GTP binding [GO:0005525]
F1N6A6	Uncharacterized protein	signal transduction [GO:0007165]			signal transduction [GO:0007165]
F1N6H6	EPH receptor A10		ATP binding [GO:0005524];ephrin receptor activity [GO:0005003]	integral component of plasma membrane [GO:0005887]	ATP binding [GO:0005524];ephrin receptor activity [GO:0005003];integral component of plasma membrane [GO:0005887]
F1N6W0	SRY-box 10		DNA binding [GO:0003677];identical protein binding [GO:0042802]	nucleoplasm [GO:0005654]	DNA binding [GO:0003677];identical protein binding [GO:0042802];nucleoplasm [GO:0005654]
F1N735	Lysine demethylase 2A	double-strand break repair via nonhomologous end joining [GO:0006303]	DNA binding [GO:0003677];histone demethylase activity (H3-K36 specific) [GO:0051864];zinc ion binding [GO:0008270]	nucleus [GO:0005634]	double-strand break repair via nonhomologous end joining [GO:0006303];DNA binding [GO:0003677];histone demethylase activity (H3-K36 specific) [GO:0051864];zinc ion binding [GO:0008270];nucleus [GO:0005634]
F2Z4C1	Tubulin alpha chain	microtubule-based process [GO:0007017]	GTP binding [GO:0005525];GTPase activity [GO:0003924];structural constituent of cytoskeleton [GO:0005200]	cytoplasmic microtubule [GO:0005881];cytoplasmic ribonucleoprotein granule [GO:0036464];myelin sheath [GO:0043209];recycling endosome [GO:0055037]	microtubule-based process [GO:0007017];GTP binding [GO:0005525];GTPase activity [GO:0003924];structural constituent of cytoskeleton [GO:0005200];cytoplasmic microtubule [GO:0005881];cytoplasmic ribonucleoprotein granule [GO:0036464];myelin sheath [GO:0043209];recycling endosome [GO:0055037]
F6QVR0	Uncharacterized protein			integral component of membrane [GO:0016021]	integral component of membrane [GO:0016021]
F6RF21	Structural maintenance of chromosomes flexible hinge domain containing 1	chromosome organization [GO:0051276];inactivation of X chromosome by DNA methylation [GO:0060821];nose development [GO:0043584]	ATP binding [GO:0005524];ATPase activity [GO:0016887]	Barr body [GO:0001740];nuclear chromosome, telomeric region [GO:0000784]	chromosome organization [GO:0051276];inactivation of X chromosome by DNA methylation [GO:0060821];nose development [GO:0043584];ATP binding [GO:0005524];ATPase activity [GO:0016887];Barr body [GO:0001740];nuclear chromosome, telomeric region [GO:0000784]
F6RY07	XPA binding protein 2	blastocyst development [GO:0001824];generation of catalytic spliceosome for first transesterification step [GO:0000349];transcription, DNA-templated [GO:0006351];transcription-coupled nucleotide-excision repair [GO:0006283]		catalytic step 1 spliceosome [GO:0071012];catalytic step 2 spliceosome [GO:0071013];post-mRNA release spliceosomal complex [GO:0071014];prespliceosome [GO:0071010];Prp19 complex [GO:0000974];U2-type catalytic step 2 spliceosome [GO:0071007]	blastocyst development [GO:0001824];generation of catalytic spliceosome for first transesterification step [GO:0000349];transcription, DNA-templated [GO:0006351];transcription-coupled nucleotide-excision repair [GO:0006283];catalytic step 1 spliceosome [GO:0071012];catalytic step 2 spliceosome [GO:0071013];post-mRNA release spliceosomal complex [GO:0071014];prespliceosome [GO:0071010];Prp19 compl…
G3MX47	Kelch domain containing 7B	protein ubiquitination [GO:0016567]		Cul3-RING ubiquitin ligase complex [GO:0031463]	protein ubiquitination [GO:0016567];Cul3-RING ubiquitin ligase complex [GO:0031463]
G3MXC8	Actin-related protein 2/3 complex subunit 5	Arp2/3 complex-mediated actin nucleation [GO:0034314];cell migration [GO:0016477]	actin filament binding [GO:0051015];structural constituent of cytoskeleton [GO:0005200]	Arp2/3 protein complex [GO:0005885];lamellipodium [GO:0030027]	Arp2/3 complex-mediated actin nucleation [GO:0034314];cell migration [GO:0016477];actin filament binding [GO:0051015];structural constituent of cytoskeleton [GO:0005200];Arp2/3 protein complex [GO:0005885];lamellipodium [GO:0030027]
G3MXG6	Uncharacterized protein	B cell receptor signaling pathway [GO:0050853];complement activation, classical pathway [GO:0006958];defense response to bacterium [GO:0042742];innate immune response [GO:0045087];phagocytosis, engulfment [GO:0006911];phagocytosis, recognition [GO:0006910];positive regulation of B cell activation [GO:0050871]	antigen binding [GO:0003823];immunoglobulin receptor binding [GO:0034987]	blood microparticle [GO:0072562];external side of plasma membrane [GO:0009897];immunoglobulin complex, circulating [GO:0042571]	B cell receptor signaling pathway [GO:0050853];complement activation, classical pathway [GO:0006958];defense response to bacterium [GO:0042742];innate immune response [GO:0045087];phagocytosis, engulfment [GO:0006911];phagocytosis, recognition [GO:0006910];positive regulation of B cell activation [GO:0050871];antigen binding [GO:0003823];immunoglobulin receptor binding [GO:0034987];blood micropar…
G3MXN4	Nuclear receptor interacting protein 1	cellular response to estradiol stimulus [GO:0071392];circadian regulation of gene expression [GO:0032922];lipid storage [GO:0019915];negative regulation of transcription by RNA polymerase II [GO:0000122];ovarian follicle rupture [GO:0001543];positive regulation of transcription by RNA polymerase II [GO:0045944]	core promoter sequence-specific DNA binding [GO:0001046];estrogen receptor binding [GO:0030331];glucocorticoid receptor binding [GO:0035259];histone deacetylase binding [GO:0042826];retinoid X receptor binding [GO:0046965];transcription coactivator activity [GO:0003713];transcription corepressor activity [GO:0003714]	histone deacetylase complex [GO:0000118];nuclear chromatin [GO:0000790];nuclear speck [GO:0016607];nucleolus [GO:0005730]	cellular response to estradiol stimulus [GO:0071392];circadian regulation of gene expression [GO:0032922];lipid storage [GO:0019915];negative regulation of transcription by RNA polymerase II [GO:0000122];ovarian follicle rupture [GO:0001543];positive regulation of transcription by RNA polymerase II [GO:0045944];core promoter sequence-specific DNA binding [GO:0001046];estrogen receptor binding [GO…
G3MXS3	Uncharacterized protein
G3MZP8	Carboxypeptidase A4		metallocarboxypeptidase activity [GO:0004181];zinc ion binding [GO:0008270]	extracellular space [GO:0005615]	metallocarboxypeptidase activity [GO:0004181];zinc ion binding [GO:0008270];extracellular space [GO:0005615]
G3N062	Proline and serine rich 1
G3N0V0	Uncharacterized protein	B cell receptor signaling pathway [GO:0050853];complement activation, classical pathway [GO:0006958];defense response to bacterium [GO:0042742];innate immune response [GO:0045087];phagocytosis, engulfment [GO:0006911];phagocytosis, recognition [GO:0006910];positive regulation of B cell activation [GO:0050871]	antigen binding [GO:0003823];immunoglobulin receptor binding [GO:0034987]	blood microparticle [GO:0072562];external side of plasma membrane [GO:0009897];immunoglobulin complex, circulating [GO:0042571]	B cell receptor signaling pathway [GO:0050853];complement activation, classical pathway [GO:0006958];defense response to bacterium [GO:0042742];innate immune response [GO:0045087];phagocytosis, engulfment [GO:0006911];phagocytosis, recognition [GO:0006910];positive regulation of B cell activation [GO:0050871];antigen binding [GO:0003823];immunoglobulin receptor binding [GO:0034987];blood micropar…
G3N110	NIMA related kinase 10		ATP binding [GO:0005524];protein kinase activity [GO:0004672]		ATP binding [GO:0005524];protein kinase activity [GO:0004672]
G3N186	Poly [ADP-ribose] polymerase	base-excision repair [GO:0006284];DNA ligation involved in DNA repair [GO:0051103];extrinsic apoptotic signaling pathway [GO:0097191];lagging strand elongation [GO:0006273];peptidyl-serine ADP-ribosylation [GO:0018312]	DNA ligase (ATP) activity [GO:0003910];NAD+ ADP-ribosyltransferase activity [GO:0003950];protein ADP-ribosylase activity [GO:1990404]	cytoplasm [GO:0005737];nucleolus [GO:0005730];nucleoplasm [GO:0005654]	base-excision repair [GO:0006284];DNA ligation involved in DNA repair [GO:0051103];extrinsic apoptotic signaling pathway [GO:0097191];lagging strand elongation [GO:0006273];peptidyl-serine ADP-ribosylation [GO:0018312];DNA ligase (ATP) activity [GO:0003910];NAD+ ADP-ribosyltransferase activity [GO:0003950];protein ADP-ribosylase activity [GO:1990404];cytoplasm [GO:0005737];nucleolus [GO:0005730];…
G3N1L2	Uncharacterized protein
G3N1N9	Otogelin	adult locomotory behavior [GO:0008344];L-arabinose metabolic process [GO:0046373];sensory perception of sound [GO:0007605]	alpha-L-arabinofuranosidase activity [GO:0046556];structural molecule activity [GO:0005198]	extracellular region [GO:0005576]	adult locomotory behavior [GO:0008344];L-arabinose metabolic process [GO:0046373];sensory perception of sound [GO:0007605];alpha-L-arabinofuranosidase activity [GO:0046556];structural molecule activity [GO:0005198];extracellular region [GO:0005576]
G3N1V7	Kelch like family member 34	protein ubiquitination [GO:0016567]		Cul3-RING ubiquitin ligase complex [GO:0031463]	protein ubiquitination [GO:0016567];Cul3-RING ubiquitin ligase complex [GO:0031463]
G3N272	Alpha kinase 1		ATP binding [GO:0005524];protein serine/threonine kinase activity [GO:0004674]		ATP binding [GO:0005524];protein serine/threonine kinase activity [GO:0004674]
G3N2K7	Uncharacterized protein		extracellular ligand-gated ion channel activity [GO:0005230];transmembrane signaling receptor activity [GO:0004888]	integral component of membrane [GO:0016021]	extracellular ligand-gated ion channel activity [GO:0005230];transmembrane signaling receptor activity [GO:0004888];integral component of membrane [GO:0016021]
G3N2N1	SLIT and NTRK like family member 2	axonogenesis [GO:0007409];positive regulation of synapse assembly [GO:0051965]		integral component of membrane [GO:0016021]	axonogenesis [GO:0007409];positive regulation of synapse assembly [GO:0051965];integral component of membrane [GO:0016021]
G3N2T7	Arylsulfatase family member H	metabolic process [GO:0008152]	sulfuric ester hydrolase activity [GO:0008484]	integral component of membrane [GO:0016021]	metabolic process [GO:0008152];sulfuric ester hydrolase activity [GO:0008484];integral component of membrane [GO:0016021]
G3N2U9	Olfactory receptor		G-protein coupled receptor activity [GO:0004930];olfactory receptor activity [GO:0004984]	integral component of membrane [GO:0016021];plasma membrane [GO:0005886]	G-protein coupled receptor activity [GO:0004930];olfactory receptor activity [GO:0004984];integral component of membrane [GO:0016021];plasma membrane [GO:0005886]
G3N3D3	Chromosome 1 open reading frame 68	keratinocyte differentiation [GO:0030216];peptide cross-linking [GO:0018149]	structural molecule activity [GO:0005198]	cornified envelope [GO:0001533];cytoplasm [GO:0005737]	keratinocyte differentiation [GO:0030216];peptide cross-linking [GO:0018149];structural molecule activity [GO:0005198];cornified envelope [GO:0001533];cytoplasm [GO:0005737]
G3X7A5	Complement C3	amyloid-beta clearance [GO:0097242];complement activation [GO:0006956];inflammatory response [GO:0006954];phagocytosis, engulfment [GO:0006911];positive regulation of activation of membrane attack complex [GO:0001970];positive regulation of angiogenesis [GO:0045766];positive regulation of apoptotic cell clearance [GO:2000427];positive regulation of G-protein coupled receptor protein signaling pat…	C5L2 anaphylatoxin chemotactic receptor binding [GO:0031715];endopeptidase inhibitor activity [GO:0004866]	extracellular space [GO:0005615];protein-containing complex [GO:0032991]	amyloid-beta clearance [GO:0097242];complement activation [GO:0006956];inflammatory response [GO:0006954];phagocytosis, engulfment [GO:0006911];positive regulation of activation of membrane attack complex [GO:0001970];positive regulation of angiogenesis [GO:0045766];positive regulation of apoptotic cell clearance [GO:2000427];positive regulation of G-protein coupled receptor protein signaling pat…
G3X7H1	Caspase 14	cornification [GO:0070268];execution phase of apoptosis [GO:0097194]	cysteine-type endopeptidase activity involved in execution phase of apoptosis [GO:0097200]	cytoplasm [GO:0005737];cytosol [GO:0005829];mitochondrion [GO:0005739];nucleus [GO:0005634]	cornification [GO:0070268];execution phase of apoptosis [GO:0097194];cysteine-type endopeptidase activity involved in execution phase of apoptosis [GO:0097200];cytoplasm [GO:0005737];cytosol [GO:0005829];mitochondrion [GO:0005739];nucleus [GO:0005634]
G3X7H4	Uncharacterized protein	negative regulation of apoptotic process [GO:0043066];negative regulation of cell differentiation [GO:0045596];negative regulation of transcription, DNA-templated [GO:0045892];positive regulation of cell proliferation [GO:0008284]			negative regulation of apoptotic process [GO:0043066];negative regulation of cell differentiation [GO:0045596];negative regulation of transcription, DNA-templated [GO:0045892];positive regulation of cell proliferation [GO:0008284]
G5E595	Lys-63-specific deubiquitinase BRCC36	double-strand break repair [GO:0006302];histone H2A K63-linked deubiquitination [GO:0070537];positive regulation of DNA repair [GO:0045739];response to X-ray [GO:0010165];signal transduction involved in G2 DNA damage checkpoint [GO:0072425]	enzyme regulator activity [GO:0030234];metallopeptidase activity [GO:0008237];polyubiquitin modification-dependent protein binding [GO:0031593];thiol-dependent ubiquitin-specific protease activity [GO:0004843]	BRCA1-A complex [GO:0070531];BRISC complex [GO:0070552];cytoplasm [GO:0005737];nuclear ubiquitin ligase complex [GO:0000152];nucleoplasm [GO:0005654]	double-strand break repair [GO:0006302];histone H2A K63-linked deubiquitination [GO:0070537];positive regulation of DNA repair [GO:0045739];response to X-ray [GO:0010165];signal transduction involved in G2 DNA damage checkpoint [GO:0072425];enzyme regulator activity [GO:0030234];metallopeptidase activity [GO:0008237];polyubiquitin modification-dependent protein binding [GO:0031593];thiol-dependen…
G5E5P0	Uncharacterized protein
G5E5S5	Neuron navigator 1	microtubule bundle formation [GO:0001578];neuron migration [GO:0001764]		axon initial segment [GO:0043194];microtubule cytoskeleton [GO:0015630]	microtubule bundle formation [GO:0001578];neuron migration [GO:0001764];axon initial segment [GO:0043194];microtubule cytoskeleton [GO:0015630]
G8JKZ3	DNA primase	DNA replication, synthesis of RNA primer [GO:0006269]	DNA primase activity [GO:0003896];single-stranded DNA binding [GO:0003697]	alpha DNA polymerase [GO:0005658]	DNA replication, synthesis of RNA primer [GO:0006269];DNA primase activity [GO:0003896];single-stranded DNA binding [GO:0003697];alpha DNA polymerase [GO:0005658]
Q08DH1	Jun oncogene	angiogenesis [GO:0001525];axon regeneration [GO:0031103];cellular response to cadmium ion [GO:0071276];cellular response to calcium ion [GO:0071277];cellular response to reactive oxygen species [GO:0034614];eyelid development in camera-type eye [GO:0061029];leading edge cell differentiation [GO:0035026];liver development [GO:0001889];microglial cell activation [GO:0001774];monocyte differentiatio…	cAMP response element binding [GO:0035497];chromatin binding [GO:0003682];GTPase activator activity [GO:0005096];protein heterodimerization activity [GO:0046982];protein homodimerization activity [GO:0042803];R-SMAD binding [GO:0070412];RNA polymerase II activating transcription factor binding [GO:0001102];RNA polymerase II distal enhancer sequence-specific DNA binding [GO:0000980];transcription …	nuclear euchromatin [GO:0005719];nucleoplasm [GO:0005654];transcription factor AP-1 complex [GO:0035976];transcriptional repressor complex [GO:0017053]	angiogenesis [GO:0001525];axon regeneration [GO:0031103];cellular response to cadmium ion [GO:0071276];cellular response to calcium ion [GO:0071277];cellular response to reactive oxygen species [GO:0034614];eyelid development in camera-type eye [GO:0061029];leading edge cell differentiation [GO:0035026];liver development [GO:0001889];microglial cell activation [GO:0001774];monocyte differentiatio…
Q08E58	Tubulin tyrosine ligase-like family, member 12	cellular protein modification process [GO:0006464]	ATP binding [GO:0005524];ligase activity [GO:0016874]		cellular protein modification process [GO:0006464];ATP binding [GO:0005524];ligase activity [GO:0016874]
Q08E63	Leucine rich repeat and sterile alpha motif containing 1	negative regulation of endocytosis [GO:0045806];positive regulation of autophagosome assembly [GO:2000786];positive regulation of xenophagy [GO:1904417];protein autoubiquitination [GO:0051865];protein catabolic process [GO:0030163];protein polyubiquitination [GO:0000209];signal transduction [GO:0007165];ubiquitin-dependent endocytosis [GO:0070086];viral budding [GO:0046755]	ubiquitin protein ligase activity [GO:0061630];ubiquitin-protein transferase activity [GO:0004842]	cytoplasm [GO:0005737];cytosol [GO:0005829];membrane [GO:0016020];plasma membrane [GO:0005886]	negative regulation of endocytosis [GO:0045806];positive regulation of autophagosome assembly [GO:2000786];positive regulation of xenophagy [GO:1904417];protein autoubiquitination [GO:0051865];protein catabolic process [GO:0030163];protein polyubiquitination [GO:0000209];signal transduction [GO:0007165];ubiquitin-dependent endocytosis [GO:0070086];viral budding [GO:0046755];ubiquitin protein liga…
Q09YM3	ULBP17			integral component of membrane [GO:0016021]	integral component of membrane [GO:0016021]
Q0IIA8	MAP2 protein	central nervous system neuron development [GO:0021954];microtubule bundle formation [GO:0001578]			central nervous system neuron development [GO:0021954];microtubule bundle formation [GO:0001578]
Q0P5C5	SET and MYND domain containing 3	cellular response to dexamethasone stimulus [GO:0071549];establishment of protein localization [GO:0045184];myotube cell development [GO:0014904];negative regulation of protein kinase activity [GO:0006469];nucleosome assembly [GO:0006334];positive regulation of peptidyl-serine phosphorylation [GO:0033138];positive regulation of transcription by RNA polymerase II [GO:0045944]	histone-lysine N-methyltransferase activity [GO:0018024];RNA polymerase II core binding [GO:0000993];RNA polymerase II intronic transcription regulatory region sequence-specific DNA binding [GO:0001162];RNA polymerase II proximal promoter sequence-specific DNA binding [GO:0000978]	cytosol [GO:0005829];nucleoplasm [GO:0005654]	cellular response to dexamethasone stimulus [GO:0071549];establishment of protein localization [GO:0045184];myotube cell development [GO:0014904];negative regulation of protein kinase activity [GO:0006469];nucleosome assembly [GO:0006334];positive regulation of peptidyl-serine phosphorylation [GO:0033138];positive regulation of transcription by RNA polymerase II [GO:0045944];histone-lysine N-meth…
Q148D1	Coiled-coil domain containing 12
Q17R08	Zinc finger protein 45	regulation of transcription, DNA-templated [GO:0006355]	metal ion binding [GO:0046872];nucleic acid binding [GO:0003676]	intracellular [GO:0005622]	regulation of transcription, DNA-templated [GO:0006355];metal ion binding [GO:0046872];nucleic acid binding [GO:0003676];intracellular [GO:0005622]
Q1JP69	Nucleolar GTP-binding protein 2		GTP binding [GO:0005525]	nucleolus [GO:0005730]	GTP binding [GO:0005525];nucleolus [GO:0005730]
Q1LZC3	Nicalin	protein stabilization [GO:0050821];regulation of protein complex assembly [GO:0043254];regulation of protein complex stability [GO:0061635];regulation of signal transduction [GO:0009966]		endoplasmic reticulum membrane [GO:0005789];integral component of membrane [GO:0016021];protein-containing complex [GO:0032991]	protein stabilization [GO:0050821];regulation of protein complex assembly [GO:0043254];regulation of protein complex stability [GO:0061635];regulation of signal transduction [GO:0009966];endoplasmic reticulum membrane [GO:0005789];integral component of membrane [GO:0016021];protein-containing complex [GO:0032991]
Q28076	Clp-like ATP-dependent protease binding subunit		ATP binding [GO:0005524];peptidase activity [GO:0008233]		ATP binding [GO:0005524];peptidase activity [GO:0008233]
Q29RT5	RNA binding motif protein 19		RNA binding [GO:0003723]		RNA binding [GO:0003723]
Q2KI93	GTP-binding protein	negative regulation of high voltage-gated calcium channel activity [GO:1901842];signal transduction [GO:0007165]	GTP binding [GO:0005525];GTPase activity [GO:0003924]	membrane [GO:0016020]	negative regulation of high voltage-gated calcium channel activity [GO:1901842];signal transduction [GO:0007165];GTP binding [GO:0005525];GTPase activity [GO:0003924];membrane [GO:0016020]
Q2KJB8	Schwannomin interacting protein 1
Q2TBI3	G2E3 protein		metal ion binding [GO:0046872]		metal ion binding [GO:0046872]
Q32L05	Fizzy and cell division cycle 20 related 1	anaphase-promoting complex-dependent catabolic process [GO:0031145];cell division [GO:0051301];lens fiber cell differentiation [GO:0070306];negative regulation of cell aging [GO:0090344];positive regulation of cell proliferation [GO:0008284];positive regulation of protein catabolic process [GO:0045732];positive regulation of ubiquitin protein ligase activity [GO:1904668];regulation of meiotic nuc…	anaphase-promoting complex binding [GO:0010997];ubiquitin-protein transferase activator activity [GO:0097027]	anaphase-promoting complex [GO:0005680];nuclear membrane [GO:0031965];nucleoplasm [GO:0005654]	anaphase-promoting complex-dependent catabolic process [GO:0031145];cell division [GO:0051301];lens fiber cell differentiation [GO:0070306];negative regulation of cell aging [GO:0090344];positive regulation of cell proliferation [GO:0008284];positive regulation of protein catabolic process [GO:0045732];positive regulation of ubiquitin protein ligase activity [GO:1904668];regulation of meiotic nuc…
Q32LF4	Uncharacterized protein MGC133991
Q32LH2	Centrin 4		calcium ion binding [GO:0005509];G-protein beta/gamma-subunit complex binding [GO:0031683];heterotrimeric G-protein binding [GO:0032795]	centriole [GO:0005814];ciliary basal body [GO:0036064]	calcium ion binding [GO:0005509];G-protein beta/gamma-subunit complex binding [GO:0031683];heterotrimeric G-protein binding [GO:0032795];centriole [GO:0005814];ciliary basal body [GO:0036064]
Q3MIB9	TGFB induced factor homeobox 1		RNA polymerase II proximal promoter sequence-specific DNA binding [GO:0000978];transcriptional repressor activity, RNA polymerase II proximal promoter sequence-specific DNA binding [GO:0001078]	nucleoplasm [GO:0005654]	RNA polymerase II proximal promoter sequence-specific DNA binding [GO:0000978];transcriptional repressor activity, RNA polymerase II proximal promoter sequence-specific DNA binding [GO:0001078];nucleoplasm [GO:0005654]
Q4JM29	Guanine nucleotide-binding protein Gq	G-protein coupled receptor signaling pathway [GO:0007186]	G-protein beta/gamma-subunit complex binding [GO:0031683];GTP binding [GO:0005525];GTPase activity [GO:0003924];signal transducer activity [GO:0004871]		G-protein coupled receptor signaling pathway [GO:0007186];G-protein beta/gamma-subunit complex binding [GO:0031683];GTP binding [GO:0005525];GTPase activity [GO:0003924];signal transducer activity [GO:0004871]
Q58CQ1	Interferon regulatory factor 9	transcription, DNA-templated [GO:0006351]	core promoter binding [GO:0001047];DNA binding transcription factor activity [GO:0003700]	cytosol [GO:0005829];nucleus [GO:0005634]	transcription, DNA-templated [GO:0006351];core promoter binding [GO:0001047];DNA binding transcription factor activity [GO:0003700];cytosol [GO:0005829];nucleus [GO:0005634]
Q58D86	Likely ortholog of kinesin light chain 2		microtubule motor activity [GO:0003777]	kinesin complex [GO:0005871]	microtubule motor activity [GO:0003777];kinesin complex [GO:0005871]
Q58DP8	H/ACA ribonucleoprotein complex subunit	pseudouridine synthesis [GO:0001522];rRNA processing [GO:0006364]	RNA binding [GO:0003723]	box H/ACA snoRNP complex [GO:0031429]	pseudouridine synthesis [GO:0001522];rRNA processing [GO:0006364];RNA binding [GO:0003723];box H/ACA snoRNP complex [GO:0031429]
Q5H9M7	Dynein heavy chain	microtubule-based movement [GO:0007018]	ATP binding [GO:0005524];ATPase activity [GO:0016887];microtubule motor activity [GO:0003777]	dynein complex [GO:0030286]	microtubule-based movement [GO:0007018];ATP binding [GO:0005524];ATPase activity [GO:0016887];microtubule motor activity [GO:0003777];dynein complex [GO:0030286]
Q5J7S2	MHC class II antigen	antigen processing and presentation [GO:0019882];immune response [GO:0006955]		MHC class II protein complex [GO:0042613]	antigen processing and presentation [GO:0019882];immune response [GO:0006955];MHC class II protein complex [GO:0042613]
Q6Q138	Glycyl-tran synthetase	glycyl-tRNA aminoacylation [GO:0006426]	ATP binding [GO:0005524];glycine-tRNA ligase activity [GO:0004820]	cytoplasm [GO:0005737]	glycyl-tRNA aminoacylation [GO:0006426];ATP binding [GO:0005524];glycine-tRNA ligase activity [GO:0004820];cytoplasm [GO:0005737]
Q95L48	Vasopressin V1b receptor		vasopressin receptor activity [GO:0005000]	integral component of membrane [GO:0016021]	vasopressin receptor activity [GO:0005000];integral component of membrane [GO:0016021]
Q9BDZ6	TPR motif protein	regulation of gene expression [GO:0010468]	histone demethylase activity (H3-K27 specific) [GO:0071558];metal ion binding [GO:0046872]		regulation of gene expression [GO:0010468];histone demethylase activity (H3-K27 specific) [GO:0071558];metal ion binding [GO:0046872]
Q9XS61	CD34	cell adhesion [GO:0007155]		integral component of membrane [GO:0016021]	cell adhesion [GO:0007155];integral component of membrane [GO:0016021]
V6F7S3	Myelin protein zero-like protein 2	cell-cell adhesion [GO:0098609]		integral component of membrane [GO:0016021]	cell-cell adhesion [GO:0098609];integral component of membrane [GO:0016021]
